# Supplementary material for: Mass Spectrometry-Based Proteomic Profiling of Thrombotic Material Obtained by Endovascular Thrombectomy in Patients with Ischemic Stroke
Source: Int J Mol Sci. 2018 Feb 7;19(2):498. doi: 10.3390/ijms19020498 (PMC5855720; doi:10.3390/ijms19020498)
Supplement: Supplementary file 1 [file ijms-19-00498-s001.zip]

Archive with 6 entries (5 files):
- ijms-260181-SI/
- ijms-260181-SI/Figure S1.tif
- ijms-260181-SI/Table S1. Protein Identifications.xlsx
- ijms-260181-SI/Table S2. Pathway analysis.xls
- ijms-260181-SI/Table S3. Biofunctions.xls
- ijms-260181-SI/Table S4. Proteome reference.xlsx
