# Supplementary material for: Mass Spectrometry-Based Proteomic Profiling of Thrombotic Material Obtained by Endovascular Thrombectomy in Patients with Ischemic Stroke
Source: Int J Mol Sci. 2018 Feb 7;19(2):498. doi: 10.3390/ijms19020498 (PMC5855720; doi:10.3390/ijms19020498)
Supplement: Supplementary file 1 [file ijms-19-00498-s001.zip › ijms-260181-SI/Table S1. Protein Identifications.xlsx]

## Sheet: Case 1
N	Protein score	Gene	Uniprot code	Protein name
1	269.64	MYH9	P35579	Myosin-9 OS=Homo sapiens GN=MYH9 PE=1 SV=4
2	259.45	Q5HY54	Q5HY54	Filamin-A OS=Homo sapiens GN=FLNA PE=1 SV=1
3	231.32	TLN1	Q9Y490	Talin-1 OS=Homo sapiens GN=TLN1 PE=1 SV=3
4	165.25	A0A087WVQ6	A0A087WVQ6	Clathrin heavy chain OS=Homo sapiens GN=CLTC PE=1 SV=1
5	143.41	FINC	P02751	Fibronectin OS=Homo sapiens GN=FN1 PE=1 SV=4
6	133.96	CO3	P01024	Complement C3 OS=Homo sapiens GN=C3 PE=1 SV=2
7	130.53	TSP1	P07996	Thrombospondin-1 OS=Homo sapiens GN=THBS1 PE=1 SV=2
8	121.47	ACTN1	P12814	Alpha-actinin-1 OS=Homo sapiens GN=ACTN1 PE=1 SV=2
9	120.18	PLEC	Q15149	Plectin OS=Homo sapiens GN=PLEC PE=1 SV=3
10	117.59	VINC	P18206	Vinculin OS=Homo sapiens GN=VCL PE=1 SV=4
11	115.7	A2MG	P01023	Alpha-2-macroglobulin OS=Homo sapiens GN=A2M PE=1 SV=3
12	100.38	ALBU	P02768	Serum albumin OS=Homo sapiens GN=ALB PE=1 SV=2
13	84.91	IQGA2	Q13576	Ras GTPase-activating-like protein IQGAP2 OS=Homo sapiens GN=IQGAP2 PE=1 SV=4
14	84.57	SPTB1	P11277	Spectrin beta chain, erythrocytic OS=Homo sapiens GN=SPTB PE=1 SV=5
15	84.09	A0A087WZE4	A0A087WZE4	Spectrin alpha chain, erythrocytic 1 OS=Homo sapiens GN=SPTA1 PE=1 SV=1
16	82.34	ITA2B	P08514	Integrin alpha-IIb OS=Homo sapiens GN=ITGA2B PE=1 SV=3
17	80.07	F13A	P00488	Coagulation factor XIII A chain OS=Homo sapiens GN=F13A1 PE=1 SV=4
18	78.83	VWF	P04275	von Willebrand factor OS=Homo sapiens GN=VWF PE=1 SV=4
19	78.04	PLMN	P00747	Plasminogen OS=Homo sapiens GN=PLG PE=1 SV=2
20	75.9	C9JEU5	C9JEU5	Fibrinogen gamma chain OS=Homo sapiens GN=FGG PE=1 SV=1
21	75.66	E7EQB2	E7EQB2	Lactotransferrin (Fragment) OS=Homo sapiens GN=LTF PE=1 SV=1
22	75.42	TERA	P55072	Transitional endoplasmic reticulum ATPase OS=Homo sapiens GN=VCP PE=1 SV=4
23	74.29	FIBA	P02671	Fibrinogen alpha chain OS=Homo sapiens GN=FGA PE=1 SV=2
24	73.74	HS90A	P07900	Heat shock protein HSP 90-alpha OS=Homo sapiens GN=HSP90AA1 PE=1 SV=5
25	73.35	FIBB	P02675	Fibrinogen beta chain OS=Homo sapiens GN=FGB PE=1 SV=2
26	71.17	URP2	Q86UX7	Fermitin family homolog 3 OS=Homo sapiens GN=FERMT3 PE=1 SV=1
27	69.33	ITA6	P23229	Integrin alpha-6 OS=Homo sapiens GN=ITGA6 PE=1 SV=5
28	68.3	TPP2	P29144	Tripeptidyl-peptidase 2 OS=Homo sapiens GN=TPP2 PE=1 SV=4
29	68.21	PLSL	P13796	Plastin-2 OS=Homo sapiens GN=LCP1 PE=1 SV=6
30	66.55	CAN1	P07384	Calpain-1 catalytic subunit OS=Homo sapiens GN=CAPN1 PE=1 SV=1
31	63.88	KPYM	P14618	Pyruvate kinase PKM OS=Homo sapiens GN=PKM PE=1 SV=4
32	63.21	HXK1	P19367	Hexokinase-1 OS=Homo sapiens GN=HK1 PE=1 SV=3
33	63.19	ENPL	P14625	Endoplasmin OS=Homo sapiens GN=HSP90B1 PE=1 SV=1
34	62.85	ACTG	P63261	Actin, cytoplasmic 2 OS=Homo sapiens GN=ACTG1 PE=1 SV=1
35	62.71	ITB3	P05106	Integrin beta-3 OS=Homo sapiens GN=ITGB3 PE=1 SV=2
36	61.21	ACTN4	O43707	Alpha-actinin-4 OS=Homo sapiens GN=ACTN4 PE=1 SV=2
37	60.13	ANXA6	P08133	Annexin A6 OS=Homo sapiens GN=ANXA6 PE=1 SV=3
38	59.96	TRFE	P02787	Serotransferrin OS=Homo sapiens GN=TF PE=1 SV=3
39	59.7	PYGB	P11216	Glycogen phosphorylase, brain form OS=Homo sapiens GN=PYGB PE=1 SV=5
40	59.37	GANAB	Q14697	Neutral alpha-glucosidase AB OS=Homo sapiens GN=GANAB PE=1 SV=3
41	58.8	ITAM	P11215	Integrin alpha-M OS=Homo sapiens GN=ITGAM PE=1 SV=2
42	58.03	WDR1	O75083	WD repeat-containing protein 1 OS=Homo sapiens GN=WDR1 PE=1 SV=4
43	57.76	E7EPG1	E7EPG1	Multimerin-1 OS=Homo sapiens GN=MMRN1 PE=1 SV=1
44	57.47	VIME	P08670	Vimentin OS=Homo sapiens GN=VIM PE=1 SV=4
45	57.13	A0A0A0MRJ7	A0A0A0MRJ7	Coagulation factor V OS=Homo sapiens GN=F5 PE=1 SV=1
46	56.92	A0A0G2JPR0	A0A0G2JPR0	Complement C4-A OS=Homo sapiens GN=C4A PE=1 SV=1
47	56.77	CH60	P10809	60 kDa heat shock protein, mitochondrial OS=Homo sapiens GN=HSPD1 PE=1 SV=2
48	56.34	CERU	P00450	Ceruloplasmin OS=Homo sapiens GN=CP PE=1 SV=1
49	56.05	HSP7C	P11142	Heat shock cognate 71 kDa protein OS=Homo sapiens GN=HSPA8 PE=1 SV=1
50	55.48	H9KV28	H9KV28	Protein diaphanous homolog 1 OS=Homo sapiens GN=DIAPH1 PE=1 SV=2
51	52.91	CFAH	P08603	Complement factor H OS=Homo sapiens GN=CFH PE=1 SV=4
52	52.82	A2A274	A2A274	Aconitate hydratase, mitochondrial OS=Homo sapiens GN=ACO2 PE=1 SV=1
53	52.59	LOX12	P18054	Arachidonate 12-lipoxygenase, 12S-type OS=Homo sapiens GN=ALOX12 PE=1 SV=4
54	51.98	GRP78	P11021	78 kDa glucose-regulated protein OS=Homo sapiens GN=HSPA5 PE=1 SV=2
55	50.77	TKT	P29401	Transketolase OS=Homo sapiens GN=TKT PE=1 SV=3
56	50.72	ATPB	P06576	ATP synthase subunit beta, mitochondrial OS=Homo sapiens GN=ATP5B PE=1 SV=3
57	50	TBB1	Q9H4B7	Tubulin beta-1 chain OS=Homo sapiens GN=TUBB1 PE=1 SV=1
58	49.9	GPDM	P43304	Glycerol-3-phosphate dehydrogenase, mitochondrial OS=Homo sapiens GN=GPD2 PE=1 SV=3
59	49.72	A0A0A0MT01	A0A0A0MT01	Gelsolin OS=Homo sapiens GN=GSN PE=1 SV=1
60	49.59	MOES	P26038	Moesin OS=Homo sapiens GN=MSN PE=1 SV=3
61	49	TCPA	P17987	T-complex protein 1 subunit alpha OS=Homo sapiens GN=TCP1 PE=1 SV=1
62	48.85	PDIA3	P30101	Protein disulfide-isomerase A3 OS=Homo sapiens GN=PDIA3 PE=1 SV=4
63	48.34	UGGG1	Q9NYU2	UDP-glucose:glycoprotein glucosyltransferase 1 OS=Homo sapiens GN=UGGT1 PE=1 SV=3
64	48.31	MMP9	P14780	Matrix metalloproteinase-9 OS=Homo sapiens GN=MMP9 PE=1 SV=3
65	48.26	CAND1	Q86VP6	Cullin-associated NEDD8-dissociated protein 1 OS=Homo sapiens GN=CAND1 PE=1 SV=2
66	48.26	HBB	P68871	Hemoglobin subunit beta OS=Homo sapiens GN=HBB PE=1 SV=2
67	48.08	IQGA1	P46940	Ras GTPase-activating-like protein IQGAP1 OS=Homo sapiens GN=IQGAP1 PE=1 SV=1
68	48.05	G8JLD5	G8JLD5	Dynamin-1-like protein OS=Homo sapiens GN=DNM1L PE=1 SV=1
69	48.03	UN13D	Q70J99	Protein unc-13 homolog D OS=Homo sapiens GN=UNC13D PE=1 SV=1
70	48	GDIB	P50395	Rab GDP dissociation inhibitor beta OS=Homo sapiens GN=GDI2 PE=1 SV=2
71	47.95	DHB4	P51659	Peroxisomal multifunctional enzyme type 2 OS=Homo sapiens GN=HSD17B4 PE=1 SV=3
72	47.69	CATA	P04040	Catalase OS=Homo sapiens GN=CAT PE=1 SV=3
73	47.42	STXB2	Q15833	Syntaxin-binding protein 2 OS=Homo sapiens GN=STXBP2 PE=1 SV=2
74	47.39	GRP75	P38646	Stress-70 protein, mitochondrial OS=Homo sapiens GN=HSPA9 PE=1 SV=2
75	47.12	PERM	P05164	Myeloperoxidase OS=Homo sapiens GN=MPO PE=1 SV=1
76	46.86	ATPA	P25705	ATP synthase subunit alpha, mitochondrial OS=Homo sapiens GN=ATP5A1 PE=1 SV=1
77	46.51	TCPE	P48643	T-complex protein 1 subunit epsilon OS=Homo sapiens GN=CCT5 PE=1 SV=1
78	45.82	ALDOA	P04075	Fructose-bisphosphate aldolase A OS=Homo sapiens GN=ALDOA PE=1 SV=2
79	44.78	TCPQ	P50990	T-complex protein 1 subunit theta OS=Homo sapiens GN=CCT8 PE=1 SV=4
80	44.66	CO5	P01031	Complement C5 OS=Homo sapiens GN=C5 PE=1 SV=4
81	44.04	AT2A3	Q93084	Sarcoplasmic/endoplasmic reticulum calcium ATPase 3 OS=Homo sapiens GN=ATP2A3 PE=1 SV=2
82	43.95	K2C1	P04264	Keratin, type II cytoskeletal 1 OS=Homo sapiens GN=KRT1 PE=1 SV=6
83	43.92	PDIA1	P07237	Protein disulfide-isomerase OS=Homo sapiens GN=P4HB PE=1 SV=3
84	43.54	F5H5D3	F5H5D3	Tubulin alpha-1C chain OS=Homo sapiens GN=TUBA1C PE=1 SV=1
85	43.36	ENOA	P06733	Alpha-enolase OS=Homo sapiens GN=ENO1 PE=1 SV=2
86	43.21	THRB	P00734	Prothrombin OS=Homo sapiens GN=F2 PE=1 SV=2
87	43.15	K1C10	P13645	Keratin, type I cytoskeletal 10 OS=Homo sapiens GN=KRT10 PE=1 SV=6
88	43	PGK1	P00558	Phosphoglycerate kinase 1 OS=Homo sapiens GN=PGK1 PE=1 SV=3
89	42.9	CAP1	Q01518	Adenylyl cyclase-associated protein 1 OS=Homo sapiens GN=CAP1 PE=1 SV=5
90	42.7	ITB1	P05556	Integrin beta-1 OS=Homo sapiens GN=ITGB1 PE=1 SV=2
91	42.59	D6RF35	D6RF35	Vitamin D-binding protein OS=Homo sapiens GN=GC PE=1 SV=1
92	42.55	TCPB	P78371	T-complex protein 1 subunit beta OS=Homo sapiens GN=CCT2 PE=1 SV=4
93	42.36	PYGL	P06737	Glycogen phosphorylase, liver form OS=Homo sapiens GN=PYGL PE=1 SV=4
94	41.91	G6PD	P11413	Glucose-6-phosphate 1-dehydrogenase OS=Homo sapiens GN=G6PD PE=1 SV=4
95	41.77	A1AT	P01009	Alpha-1-antitrypsin OS=Homo sapiens GN=SERPINA1 PE=1 SV=3
96	41.04	TCPG	P49368	T-complex protein 1 subunit gamma OS=Homo sapiens GN=CCT3 PE=1 SV=4
97	40.69	B7ZKJ8	B7ZKJ8	ITIH4 protein OS=Homo sapiens GN=ITIH4 PE=1 SV=1
98	40.34	ANK1	P16157	Ankyrin-1 OS=Homo sapiens GN=ANK1 PE=1 SV=3
99	40.23	LDHB	P07195	L-lactate dehydrogenase B chain OS=Homo sapiens GN=LDHB PE=1 SV=2
100	40.12	ARP3	P61158	Actin-related protein 3 OS=Homo sapiens GN=ACTR3 PE=1 SV=3
101	40.08	ITB2	P05107	Integrin beta-2 OS=Homo sapiens GN=ITGB2 PE=1 SV=2
102	40.01	ILEU	P30740	Leukocyte elastase inhibitor OS=Homo sapiens GN=SERPINB1 PE=1 SV=1
103	40	TBB4B	P68371	Tubulin beta-4B chain OS=Homo sapiens GN=TUBB4B PE=1 SV=1
104	39.4	CYFP1	Q7L576	Cytoplasmic FMR1-interacting protein 1 OS=Homo sapiens GN=CYFIP1 PE=1 SV=1
105	38.85	TCPH	Q99832	T-complex protein 1 subunit eta OS=Homo sapiens GN=CCT7 PE=1 SV=2
106	38.83	A0A0G2JIW1	A0A0G2JIW1	Heat shock 70 kDa protein 1B OS=Homo sapiens GN=HSPA1B PE=1 SV=1
107	38.82	IDHP	P48735	Isocitrate dehydrogenase [NADP], mitochondrial OS=Homo sapiens GN=IDH2 PE=1 SV=2
108	38.45	A0A0A0MTH3	A0A0A0MTH3	Integrin-linked protein kinase OS=Homo sapiens GN=ILK PE=1 SV=1
109	38.29	A0A075B738	A0A075B738	Platelet endothelial cell adhesion molecule OS=Homo sapiens GN=PECAM1 PE=1 SV=1
110	38.2	IMB1	Q14974	Importin subunit beta-1 OS=Homo sapiens GN=KPNB1 PE=1 SV=2
111	38.07	NNTM	Q13423	NAD(P) transhydrogenase, mitochondrial OS=Homo sapiens GN=NNT PE=1 SV=3
112	37.95	VATA	P38606	V-type proton ATPase catalytic subunit A OS=Homo sapiens GN=ATP6V1A PE=1 SV=2
113	37.91	HBA	P69905	Hemoglobin subunit alpha OS=Homo sapiens GN=HBA1 PE=1 SV=2
114	37.35	MVP	Q14764	Major vault protein OS=Homo sapiens GN=MVP PE=1 SV=4
115	37.3	TCPZ	P40227	T-complex protein 1 subunit zeta OS=Homo sapiens GN=CCT6A PE=1 SV=3
116	37.27	COR1A	P31146	Coronin-1A OS=Homo sapiens GN=CORO1A PE=1 SV=4
117	36.93	FLOT2	Q14254	Flotillin-2 OS=Homo sapiens GN=FLOT2 PE=1 SV=2
118	36.53	B3AT	P02730	Band 3 anion transport protein OS=Homo sapiens GN=SLC4A1 PE=1 SV=3
119	36.26	CNDP2	Q96KP4	Cytosolic non-specific dipeptidase OS=Homo sapiens GN=CNDP2 PE=1 SV=2
120	36.07	K22E	P35908	Keratin, type II cytoskeletal 2 epidermal OS=Homo sapiens GN=KRT2 PE=1 SV=2
121	35.99	A0A0A0MTS2	A0A0A0MTS2	Glucose-6-phosphate isomerase (Fragment) OS=Homo sapiens GN=GPI PE=1 SV=1
122	35.63	ANXA1	P04083	Annexin A1 OS=Homo sapiens GN=ANXA1 PE=1 SV=2
123	35.5	E9PLK3	E9PLK3	Puromycin-sensitive aminopeptidase OS=Homo sapiens GN=NPEPPS PE=1 SV=1
124	35.39	SRC	P12931	Proto-oncogene tyrosine-protein kinase Src OS=Homo sapiens GN=SRC PE=1 SV=3
125	35.18	UBA1	P22314	Ubiquitin-like modifier-activating enzyme 1 OS=Homo sapiens GN=UBA1 PE=1 SV=3
126	35.03	PTN6	P29350	Tyrosine-protein phosphatase non-receptor type 6 OS=Homo sapiens GN=PTPN6 PE=1 SV=1
127	34.98	MAOM	P23368	NAD-dependent malic enzyme, mitochondrial OS=Homo sapiens GN=ME2 PE=1 SV=1
128	34.89	HS90B	P08238	Heat shock protein HSP 90-beta OS=Homo sapiens GN=HSP90AB1 PE=1 SV=4
129	34.78	1433Z	P63104	14-3-3 protein zeta/delta OS=Homo sapiens GN=YWHAZ PE=1 SV=1
130	34.67	EFTU	P49411	Elongation factor Tu, mitochondrial OS=Homo sapiens GN=TUFM PE=1 SV=2
131	34.32	TCPD	P50991	T-complex protein 1 subunit delta OS=Homo sapiens GN=CCT4 PE=1 SV=4
132	34.25	AP1B1	Q10567	AP-1 complex subunit beta-1 OS=Homo sapiens GN=AP1B1 PE=1 SV=2
133	34.14	6PGD	P52209	6-phosphogluconate dehydrogenase, decarboxylating OS=Homo sapiens GN=PGD PE=1 SV=3
134	34.03	CALX	P27824	Calnexin OS=Homo sapiens GN=CANX PE=1 SV=2
135	34	X6R433	X6R433	Protein-tyrosine-phosphatase OS=Homo sapiens GN=PTPRC PE=1 SV=1
136	33.85	LKHA4	P09960	Leukotriene A-4 hydrolase OS=Homo sapiens GN=LTA4H PE=1 SV=2
137	33.82	ITA2	P17301	Integrin alpha-2 OS=Homo sapiens GN=ITGA2 PE=1 SV=1
138	33.55	PNPH	P00491	Purine nucleoside phosphorylase OS=Homo sapiens GN=PNP PE=1 SV=2
139	33.4	ECHA	P40939	Trifunctional enzyme subunit alpha, mitochondrial OS=Homo sapiens GN=HADHA PE=1 SV=2
140	33.36	A0A087WVC6	A0A087WVC6	Protein-tyrosine-phosphatase OS=Homo sapiens GN=PTPRJ PE=1 SV=1
141	33.25	ESYT1	Q9BSJ8	Extended synaptotagmin-1 OS=Homo sapiens GN=ESYT1 PE=1 SV=1
142	33.22	RASA3	Q14644	Ras GTPase-activating protein 3 OS=Homo sapiens GN=RASA3 PE=1 SV=3
143	32.68	ANT3	P01008	Antithrombin-III OS=Homo sapiens GN=SERPINC1 PE=1 SV=1
144	32.59	A0A0C4DFX3	A0A0C4DFX3	EMILIN-1 OS=Homo sapiens GN=EMILIN1 PE=1 SV=1
145	32.53	RINI	P13489	Ribonuclease inhibitor OS=Homo sapiens GN=RNH1 PE=1 SV=2
146	32.51	ANXA3	P12429	Annexin A3 OS=Homo sapiens GN=ANXA3 PE=1 SV=3
147	32.38	ACADV	P49748	Very long-chain specific acyl-CoA dehydrogenase, mitochondrial OS=Homo sapiens GN=ACADVL PE=1 SV=1
148	32.3	LDHA	P00338	L-lactate dehydrogenase A chain OS=Homo sapiens GN=LDHA PE=1 SV=2
149	32.23	2AAA	P30153	Serine/threonine-protein phosphatase 2A 65 kDa regulatory subunit A alpha isoform OS=Homo sapiens GN=PPP2R1A PE=1 SV=4
150	32.09	MIC60	Q16891	MICOS complex subunit MIC60 OS=Homo sapiens GN=IMMT PE=1 SV=1
151	32	GDIA	P31150	Rab GDP dissociation inhibitor alpha OS=Homo sapiens GN=GDI1 PE=1 SV=2
152	31.97	G3P	P04406	Glyceraldehyde-3-phosphate dehydrogenase OS=Homo sapiens GN=GAPDH PE=1 SV=3
153	31.86	HXK3	P52790	Hexokinase-3 OS=Homo sapiens GN=HK3 PE=1 SV=2
154	31.75	K1C9	P35527	Keratin, type I cytoskeletal 9 OS=Homo sapiens GN=KRT9 PE=1 SV=3
155	31.51	A0A087X054	A0A087X054	Hypoxia up-regulated protein 1 OS=Homo sapiens GN=HYOU1 PE=1 SV=1
156	31.42	RPN1	P04843	Dolichyl-diphosphooligosaccharide--protein glycosyltransferase subunit 1 OS=Homo sapiens GN=RPN1 PE=1 SV=1
157	31.14	ANXA2	P07355	Annexin A2 OS=Homo sapiens GN=ANXA2 PE=1 SV=2
158	31.11	CALR	P27797	Calreticulin OS=Homo sapiens GN=CALR PE=1 SV=1
159	30.74	GNAI2	P04899	Guanine nucleotide-binding protein G(i) subunit alpha-2 OS=Homo sapiens GN=GNAI2 PE=1 SV=3
160	30.54	ARPC2	O15144	Actin-related protein 2/3 complex subunit 2 OS=Homo sapiens GN=ARPC2 PE=1 SV=1
161	30.43	HPT	P00738	Haptoglobin OS=Homo sapiens GN=HP PE=1 SV=1
162	30.39	B1AK88	B1AK88	Capping protein (Actin filament) muscle Z-line, beta, isoform CRA_d OS=Homo sapiens GN=CAPZB PE=1 SV=1
163	30.34	A0A087WV47	A0A087WV47	Ig gamma-1 chain C region OS=Homo sapiens GN=IGHG1 PE=1 SV=1
164	30.16	ANXA5	P08758	Annexin A5 OS=Homo sapiens GN=ANXA5 PE=1 SV=2
165	30.04	PFKAP	Q01813	ATP-dependent 6-phosphofructokinase, platelet type OS=Homo sapiens GN=PFKP PE=1 SV=2
166	29.99	COR1C	Q9ULV4	Coronin-1C OS=Homo sapiens GN=CORO1C PE=1 SV=1
167	29.69	Q5HYB6	Q5HYB6	Epididymis luminal protein 189 OS=Homo sapiens GN=DKFZp686J1372 PE=1 SV=1
168	29.59	PRDX6	P30041	Peroxiredoxin-6 OS=Homo sapiens GN=PRDX6 PE=1 SV=3
169	29.58	ARP2	P61160	Actin-related protein 2 OS=Homo sapiens GN=ACTR2 PE=1 SV=1
170	29.46	LMNB1	P20700	Lamin-B1 OS=Homo sapiens GN=LMNB1 PE=1 SV=2
171	29.29	CLUS	P10909	Clusterin OS=Homo sapiens GN=CLU PE=1 SV=1
172	29.16	GNAQ	P50148	Guanine nucleotide-binding protein G(q) subunit alpha OS=Homo sapiens GN=GNAQ PE=1 SV=4
173	29.09	MDHM	P40926	Malate dehydrogenase, mitochondrial OS=Homo sapiens GN=MDH2 PE=1 SV=3
174	28.93	VPS35	Q96QK1	Vacuolar protein sorting-associated protein 35 OS=Homo sapiens GN=VPS35 PE=1 SV=2
175	28.88	FLOT1	O75955	Flotillin-1 OS=Homo sapiens GN=FLOT1 PE=1 SV=3
176	28.66	SNAA	P54920	Alpha-soluble NSF attachment protein OS=Homo sapiens GN=NAPA PE=1 SV=3
177	28.55	A0A087WUZ3	A0A087WUZ3	Spectrin beta chain, non-erythrocytic 1 OS=Homo sapiens GN=SPTBN1 PE=1 SV=1
178	28.5	LIMS1	P48059	LIM and senescent cell antigen-like-containing domain protein 1 OS=Homo sapiens GN=LIMS1 PE=1 SV=4
179	28.37	CLIC1	O00299	Chloride intracellular channel protein 1 OS=Homo sapiens GN=CLIC1 PE=1 SV=4
180	28.25	AP2A1	O95782	AP-2 complex subunit alpha-1 OS=Homo sapiens GN=AP2A1 PE=1 SV=3
181	28.07	1433E	P62258	14-3-3 protein epsilon OS=Homo sapiens GN=YWHAE PE=1 SV=1
182	28	VDAC1	P21796	Voltage-dependent anion-selective channel protein 1 OS=Homo sapiens GN=VDAC1 PE=1 SV=2
183	27.96	A0A0C4DH83	A0A0C4DH83	EH domain-containing protein 3 OS=Homo sapiens GN=EHD3 PE=1 SV=1
184	27.83	Q53F23	Q53F23	HCG14925, isoform CRA_a (Fragment) OS=Homo sapiens GN=TBXAS1 PE=1 SV=1
185	27.81	PADI4	Q9UM07	Protein-arginine deiminase type-4 OS=Homo sapiens GN=PADI4 PE=1 SV=2
186	27.71	HEMO	P02790	Hemopexin OS=Homo sapiens GN=HPX PE=1 SV=2
187	27.71	STOM	P27105	Erythrocyte band 7 integral membrane protein OS=Homo sapiens GN=STOM PE=1 SV=3
188	27.7	PARVB	Q9HBI1	Beta-parvin OS=Homo sapiens GN=PARVB PE=1 SV=1
189	27.69	1A69	P10316	HLA class I histocompatibility antigen, A-69 alpha chain OS=Homo sapiens GN=HLA-A PE=1 SV=2
190	27.66	TYPH	P19971	Thymidine phosphorylase OS=Homo sapiens GN=TYMP PE=1 SV=2
191	27.63	AACT	P01011	Alpha-1-antichymotrypsin OS=Homo sapiens GN=SERPINA3 PE=1 SV=2
192	27.26	GSTO1	P78417	Glutathione S-transferase omega-1 OS=Homo sapiens GN=GSTO1 PE=1 SV=2
193	27.01	VTNC	P04004	Vitronectin OS=Homo sapiens GN=VTN PE=1 SV=1
194	26.86	SCOT1	P55809	Succinyl-CoA:3-ketoacid coenzyme A transferase 1, mitochondrial OS=Homo sapiens GN=OXCT1 PE=1 SV=1
195	26.82	FLII	Q13045	Protein flightless-1 homolog OS=Homo sapiens GN=FLII PE=1 SV=2
196	26.79	VATB2	P21281	V-type proton ATPase subunit B, brain isoform OS=Homo sapiens GN=ATP6V1B2 PE=1 SV=3
197	26.75	PDIA6	Q15084	Protein disulfide-isomerase A6 OS=Homo sapiens GN=PDIA6 PE=1 SV=1
198	26.68	IGHA1	P01876	Ig alpha-1 chain C region OS=Homo sapiens GN=IGHA1 PE=1 SV=2
199	26.33	APOA1	P02647	Apolipoprotein A-I OS=Homo sapiens GN=APOA1 PE=1 SV=1
200	26.09	CO9	P02748	Complement component C9 OS=Homo sapiens GN=C9 PE=1 SV=2
201	26	A2AP	P08697	Alpha-2-antiplasmin OS=Homo sapiens GN=SERPINF2 PE=1 SV=3
202	25.92	NBEL2	Q6ZNJ1	Neurobeachin-like protein 2 OS=Homo sapiens GN=NBEAL2 PE=1 SV=2
203	25.82	EF1A3	Q5VTE0	Putative elongation factor 1-alpha-like 3 OS=Homo sapiens GN=EEF1A1P5 PE=5 SV=1
204	25.77	PRDX2	P32119	Peroxiredoxin-2 OS=Homo sapiens GN=PRDX2 PE=1 SV=5
205	25.73	DPYL2	Q16555	Dihydropyrimidinase-related protein 2 OS=Homo sapiens GN=DPYSL2 PE=1 SV=1
206	25.72	TPIS	P60174	Triosephosphate isomerase OS=Homo sapiens GN=TPI1 PE=1 SV=3
207	25.63	PHB	P35232	Prohibitin OS=Homo sapiens GN=PHB PE=1 SV=1
208	25.56	PP1B	P62140	Serine/threonine-protein phosphatase PP1-beta catalytic subunit OS=Homo sapiens GN=PPP1CB PE=1 SV=3
209	25.53	ANX11	P50995	Annexin A11 OS=Homo sapiens GN=ANXA11 PE=1 SV=1
210	25.36	CAH1	P00915	Carbonic anhydrase 1 OS=Homo sapiens GN=CA1 PE=1 SV=2
211	25.12	A0A0C4DFN3	A0A0C4DFN3	Monoglyceride lipase OS=Homo sapiens GN=MGLL PE=1 SV=1
212	25.08	A0A0D9SGF6	A0A0D9SGF6	Spectrin alpha chain, non-erythrocytic 1 OS=Homo sapiens GN=SPTAN1 PE=1 SV=1
213	24.99	KPCB	P05771	Protein kinase C beta type OS=Homo sapiens GN=PRKCB PE=1 SV=4
214	24.98	EF2	P13639	Elongation factor 2 OS=Homo sapiens GN=EEF2 PE=1 SV=4
215	24.89	ACLY	P53396	ATP-citrate synthase OS=Homo sapiens GN=ACLY PE=1 SV=3
216	24.85	PDIA4	P13667	Protein disulfide-isomerase A4 OS=Homo sapiens GN=PDIA4 PE=1 SV=2
217	24.72	RPN2	P04844	Dolichyl-diphosphooligosaccharide--protein glycosyltransferase subunit 2 OS=Homo sapiens GN=RPN2 PE=1 SV=3
218	24.67	TMOD3	Q9NYL9	Tropomodulin-3 OS=Homo sapiens GN=TMOD3 PE=1 SV=1
219	24.67	B1AMS2	B1AMS2	Septin 6, isoform CRA_b OS=Homo sapiens GN=SEPT6 PE=1 SV=1
220	24.41	Q32Q12	Q32Q12	Nucleoside diphosphate kinase OS=Homo sapiens GN=NME1-NME2 PE=1 SV=1
221	24.18	CAZA2	P47755	F-actin-capping protein subunit alpha-2 OS=Homo sapiens GN=CAPZA2 PE=1 SV=3
222	24.09	GRP2	Q7LDG7	RAS guanyl-releasing protein 2 OS=Homo sapiens GN=RASGRP2 PE=1 SV=1
223	24.05	B4DJV2	B4DJV2	Citrate synthase OS=Homo sapiens GN=CS PE=1 SV=1
224	24.01	PGM1	P36871	Phosphoglucomutase-1 OS=Homo sapiens GN=PGM1 PE=1 SV=3
225	24	RAP1B	P61224	Ras-related protein Rap-1b OS=Homo sapiens GN=RAP1B PE=1 SV=1
226	23.99	QCR1	P31930	Cytochrome b-c1 complex subunit 1, mitochondrial OS=Homo sapiens GN=UQCRC1 PE=1 SV=3
227	23.91	FAS	P49327	Fatty acid synthase OS=Homo sapiens GN=FASN PE=1 SV=3
228	23.87	THTR	Q16762	Thiosulfate sulfurtransferase OS=Homo sapiens GN=TST PE=1 SV=4
229	23.32	PFKAL	P17858	ATP-dependent 6-phosphofructokinase, liver type OS=Homo sapiens GN=PFKL PE=1 SV=6
230	23.2	GBB1	P62873	Guanine nucleotide-binding protein G(I)/G(S)/G(T) subunit beta-1 OS=Homo sapiens GN=GNB1 PE=1 SV=3
231	23.19	APOH	P02749	Beta-2-glycoprotein 1 OS=Homo sapiens GN=APOH PE=1 SV=3
232	23.14	Q5R349	Q5R349	P-selectin (Fragment) OS=Homo sapiens GN=SELP PE=1 SV=2
233	22.83	ANXA4	P09525	Annexin A4 OS=Homo sapiens GN=ANXA4 PE=1 SV=4
234	22.74	PGH1	P23219	Prostaglandin G/H synthase 1 OS=Homo sapiens GN=PTGS1 PE=1 SV=2
235	22.63	ERP44	Q9BS26	Endoplasmic reticulum resident protein 44 OS=Homo sapiens GN=ERP44 PE=1 SV=1
236	22.57	IF4A1	P60842	Eukaryotic initiation factor 4A-I OS=Homo sapiens GN=EIF4A1 PE=1 SV=1
237	22.39	2002-09-01	Q15019	Septin-2 OS=Homo sapiens GN=SEPT2 PE=1 SV=1
238	22.17	GSHR	P00390	Glutathione reductase, mitochondrial OS=Homo sapiens GN=GSR PE=1 SV=2
239	22.09	A0A0C4DGS1	A0A0C4DGS1	Dolichyl-diphosphooligosaccharide--protein glycosyltransferase 48 kDa subunit OS=Homo sapiens GN=DDOST PE=1 SV=1
240	22.05	ARC1B	O15143	Actin-related protein 2/3 complex subunit 1B OS=Homo sapiens GN=ARPC1B PE=1 SV=3
241	22	STAT3	P40763	Signal transducer and activator of transcription 3 OS=Homo sapiens GN=STAT3 PE=1 SV=2
242	22	SND1	Q7KZF4	Staphylococcal nuclease domain-containing protein 1 OS=Homo sapiens GN=SND1 PE=1 SV=1
243	22	FBLN3	Q12805	EGF-containing fibulin-like extracellular matrix protein 1 OS=Homo sapiens GN=EFEMP1 PE=1 SV=2
244	22	RAB14	P61106	Ras-related protein Rab-14 OS=Homo sapiens GN=RAB14 PE=1 SV=4
245	22	J3QRS3	J3QRS3	Myosin regulatory light chain 12A OS=Homo sapiens GN=MYL12A PE=1 SV=1
246	22	G3V1A4	G3V1A4	Cofilin 1 (Non-muscle), isoform CRA_a OS=Homo sapiens GN=CFL1 PE=1 SV=1
247	22	PPIA	P62937	Peptidyl-prolyl cis-trans isomerase A OS=Homo sapiens GN=PPIA PE=1 SV=2
248	22	VDAC2	P45880	Voltage-dependent anion-selective channel protein 2 OS=Homo sapiens GN=VDAC2 PE=1 SV=2
249	22	PGAM1	P18669	Phosphoglycerate mutase 1 OS=Homo sapiens GN=PGAM1 PE=1 SV=2
250	22	PLEK	P08567	Pleckstrin OS=Homo sapiens GN=PLEK PE=1 SV=3
251	21.91	PRDX4	Q13162	Peroxiredoxin-4 OS=Homo sapiens GN=PRDX4 PE=1 SV=1
252	21.82	RSU1	Q15404	Ras suppressor protein 1 OS=Homo sapiens GN=RSU1 PE=1 SV=3
253	21.73	X6RJP6	X6RJP6	Transgelin-2 (Fragment) OS=Homo sapiens GN=TAGLN2 PE=1 SV=1
254	21.66	ETFA	P13804	Electron transfer flavoprotein subunit alpha, mitochondrial OS=Homo sapiens GN=ETFA PE=1 SV=1
255	21.6	MK01	P28482	Mitogen-activated protein kinase 1 OS=Homo sapiens GN=MAPK1 PE=1 SV=3
256	21.56	IDHC	O75874	Isocitrate dehydrogenase [NADP] cytoplasmic OS=Homo sapiens GN=IDH1 PE=1 SV=2
257	21.53	HCD2	Q99714	3-hydroxyacyl-CoA dehydrogenase type-2 OS=Homo sapiens GN=HSD17B10 PE=1 SV=3
258	21.51	DHE3	P00367	Glutamate dehydrogenase 1, mitochondrial OS=Homo sapiens GN=GLUD1 PE=1 SV=2
259	21.46	UBS3B	Q8TF42	Ubiquitin-associated and SH3 domain-containing protein B OS=Homo sapiens GN=UBASH3B PE=1 SV=2
260	21.45	APOA4	P06727	Apolipoprotein A-IV OS=Homo sapiens GN=APOA4 PE=1 SV=3
261	21.26	EF1G	P26641	Elongation factor 1-gamma OS=Homo sapiens GN=EEF1G PE=1 SV=3
262	21.03	E7EU05	E7EU05	Platelet glycoprotein 4 (Fragment) OS=Homo sapiens GN=CD36 PE=1 SV=2
263	20.84	LYN	P07948	Tyrosine-protein kinase Lyn OS=Homo sapiens GN=LYN PE=1 SV=3
264	20.81	KAP0	P10644	cAMP-dependent protein kinase type I-alpha regulatory subunit OS=Homo sapiens GN=PRKAR1A PE=1 SV=1
265	20.78	AMPL	P28838	Cytosol aminopeptidase OS=Homo sapiens GN=LAP3 PE=1 SV=3
266	20.76	G5E9F8	G5E9F8	Protein S (Alpha), isoform CRA_b OS=Homo sapiens GN=PROS1 PE=1 SV=1
267	20.7	GDIR2	P52566	Rho GDP-dissociation inhibitor 2 OS=Homo sapiens GN=ARHGDIB PE=1 SV=3
268	20.69	CATD	P07339	Cathepsin D OS=Homo sapiens GN=CTSD PE=1 SV=1
269	20.66	PSMD2	Q13200	26S proteasome non-ATPase regulatory subunit 2 OS=Homo sapiens GN=PSMD2 PE=1 SV=3
270	20.55	DYN2	P50570	Dynamin-2 OS=Homo sapiens GN=DNM2 PE=1 SV=2
271	20.45	COPB2	P35606	Coatomer subunit beta' OS=Homo sapiens GN=COPB2 PE=1 SV=2
272	20.43	RHG01	Q07960	Rho GTPase-activating protein 1 OS=Homo sapiens GN=ARHGAP1 PE=1 SV=1
273	20.34	HRG	P04196	Histidine-rich glycoprotein OS=Homo sapiens GN=HRG PE=1 SV=1
274	20.23	SDHA	P31040	Succinate dehydrogenase [ubiquinone] flavoprotein subunit, mitochondrial OS=Homo sapiens GN=SDHA PE=1 SV=2
275	20.18	A0A0C4DGZ8	A0A0C4DGZ8	Glycoprotein Ib (Platelet), alpha polypeptide OS=Homo sapiens GN=GP1BA PE=1 SV=1
276	20.17	MMP8	P22894	Neutrophil collagenase OS=Homo sapiens GN=MMP8 PE=1 SV=1
277	20.15	ENOG	P09104	Gamma-enolase OS=Homo sapiens GN=ENO2 PE=1 SV=3
278	20.15	ARRB1	P49407	Beta-arrestin-1 OS=Homo sapiens GN=ARRB1 PE=1 SV=2
279	20.02	TALDO	P37837	Transaldolase OS=Homo sapiens GN=TALDO1 PE=1 SV=2
280	20.01	APOE	P02649	Apolipoprotein E OS=Homo sapiens GN=APOE PE=1 SV=1
281	20.01	CAH2	P00918	Carbonic anhydrase 2 OS=Homo sapiens GN=CA2 PE=1 SV=2
282	20	G8JLA2	G8JLA2	Myosin light polypeptide 6 OS=Homo sapiens GN=MYL6 PE=1 SV=1
283	20	NPS3A	Q9UFN0	Protein NipSnap homolog 3A OS=Homo sapiens GN=NIPSNAP3A PE=1 SV=2
284	19.94	INF2	Q27J81	Inverted formin-2 OS=Homo sapiens GN=INF2 PE=1 SV=2
285	19.92	GSTP1	P09211	Glutathione S-transferase P OS=Homo sapiens GN=GSTP1 PE=1 SV=2
286	19.88	MARE2	Q15555	Microtubule-associated protein RP/EB family member 2 OS=Homo sapiens GN=MAPRE2 PE=1 SV=1
287	19.79	APMAP	Q9HDC9	Adipocyte plasma membrane-associated protein OS=Homo sapiens GN=APMAP PE=1 SV=2
288	19.77	SYTC	P26639	Threonine--tRNA ligase, cytoplasmic OS=Homo sapiens GN=TARS PE=1 SV=3
289	19.58	RB27B	O00194	Ras-related protein Rab-27B OS=Homo sapiens GN=RAB27B PE=1 SV=4
290	19.42	TPM4	P67936	Tropomyosin alpha-4 chain OS=Homo sapiens GN=TPM4 PE=1 SV=3
291	19.39	COPA	P53621	Coatomer subunit alpha OS=Homo sapiens GN=COPA PE=1 SV=2
292	19.35	RB11B	Q15907	Ras-related protein Rab-11B OS=Homo sapiens GN=RAB11B PE=1 SV=4
293	19.34	RAB7A	P51149	Ras-related protein Rab-7a OS=Homo sapiens GN=RAB7A PE=1 SV=1
294	19.25	RAB32	Q13637	Ras-related protein Rab-32 OS=Homo sapiens GN=RAB32 PE=1 SV=3
295	19.22	1433F	Q04917	14-3-3 protein eta OS=Homo sapiens GN=YWHAH PE=1 SV=4
296	19.2	COPB	P53618	Coatomer subunit beta OS=Homo sapiens GN=COPB1 PE=1 SV=3
297	19.16	G3V5Z7	G3V5Z7	Proteasome subunit alpha type OS=Homo sapiens GN=PSMA6 PE=1 SV=1
298	19.08	RAB10	P61026	Ras-related protein Rab-10 OS=Homo sapiens GN=RAB10 PE=1 SV=1
299	19.04	Q6ZN40	Q6ZN40	Tropomyosin 1 (Alpha), isoform CRA_f OS=Homo sapiens GN=TPM1 PE=1 SV=1
300	19.04	J3KPX7	J3KPX7	Prohibitin-2 OS=Homo sapiens GN=PHB2 PE=1 SV=2
301	19.02	SYDC	P14868	Aspartate--tRNA ligase, cytoplasmic OS=Homo sapiens GN=DARS PE=1 SV=2
302	19	MYLK	Q15746	Myosin light chain kinase, smooth muscle OS=Homo sapiens GN=MYLK PE=1 SV=4
303	18.88	CLIC4	Q9Y696	Chloride intracellular channel protein 4 OS=Homo sapiens GN=CLIC4 PE=1 SV=4
304	18.88	QCR2	P22695	Cytochrome b-c1 complex subunit 2, mitochondrial OS=Homo sapiens GN=UQCRC2 PE=1 SV=3
305	18.86	A0A087WUQ6	A0A087WUQ6	Glutathione peroxidase OS=Homo sapiens GN=GPX1 PE=1 SV=1
306	18.85	BIEA	P53004	Biliverdin reductase A OS=Homo sapiens GN=BLVRA PE=1 SV=2
307	18.77	CAZA1	P52907	F-actin-capping protein subunit alpha-1 OS=Homo sapiens GN=CAPZA1 PE=1 SV=3
308	18.76	KSYK	P43405	Tyrosine-protein kinase SYK OS=Homo sapiens GN=SYK PE=1 SV=1
309	18.4	E7EUC7	E7EUC7	UTP--glucose-1-phosphate uridylyltransferase OS=Homo sapiens GN=UGP2 PE=1 SV=1
310	18.4	F8W1A4	F8W1A4	Adenylate kinase 2, mitochondrial OS=Homo sapiens GN=AK2 PE=1 SV=1
311	18.23	VDAC3	Q9Y277	Voltage-dependent anion-selective channel protein 3 OS=Homo sapiens GN=VDAC3 PE=1 SV=1
312	18.2	C4BPA	P04003	C4b-binding protein alpha chain OS=Homo sapiens GN=C4BPA PE=1 SV=2
313	18.19	FHOD1	Q9Y613	FH1/FH2 domain-containing protein 1 OS=Homo sapiens GN=FHOD1 PE=1 SV=3
314	18.17	PDLI1	O00151	PDZ and LIM domain protein 1 OS=Homo sapiens GN=PDLIM1 PE=1 SV=4
315	18.06	NAMPT	P43490	Nicotinamide phosphoribosyltransferase OS=Homo sapiens GN=NAMPT PE=1 SV=1
316	18	TBA4A	P68366	Tubulin alpha-4A chain OS=Homo sapiens GN=TUBA4A PE=1 SV=1
317	18	1B57	P18465	HLA class I histocompatibility antigen, B-57 alpha chain OS=Homo sapiens GN=HLA-B PE=1 SV=1
318	17.87	DAAM1	Q9Y4D1	Disheveled-associated activator of morphogenesis 1 OS=Homo sapiens GN=DAAM1 PE=1 SV=2
319	17.8	E9PCR7	E9PCR7	2-oxoglutarate dehydrogenase, mitochondrial OS=Homo sapiens GN=OGDH PE=1 SV=1
320	17.76	A0A087X188	A0A087X188	Bridging integrator 2 OS=Homo sapiens GN=BIN2 PE=1 SV=1
321	17.57	PSA4	P25789	Proteasome subunit alpha type-4 OS=Homo sapiens GN=PSMA4 PE=1 SV=1
322	17.53	FUMH	P07954	Fumarate hydratase, mitochondrial OS=Homo sapiens GN=FH PE=1 SV=3
323	17.53	BPI	P17213	Bactericidal permeability-increasing protein OS=Homo sapiens GN=BPI PE=1 SV=4
324	17.5	AOFB	P27338	Amine oxidase [flavin-containing] B OS=Homo sapiens GN=MAOB PE=1 SV=3
325	17.41	JAM1	Q9Y624	Junctional adhesion molecule A OS=Homo sapiens GN=F11R PE=1 SV=1
326	17.38	PCBP1	Q15365	Poly(rC)-binding protein 1 OS=Homo sapiens GN=PCBP1 PE=1 SV=2
327	17.28	SDPR	O95810	Serum deprivation-response protein OS=Homo sapiens GN=SDPR PE=1 SV=3
328	17.17	DLDH	P09622	Dihydrolipoyl dehydrogenase, mitochondrial OS=Homo sapiens GN=DLD PE=1 SV=2
329	17.15	F5GZQ3	F5GZQ3	Trifunctional enzyme subunit beta, mitochondrial OS=Homo sapiens GN=HADHB PE=1 SV=1
330	17.13	GRB2	P62993	Growth factor receptor-bound protein 2 OS=Homo sapiens GN=GRB2 PE=1 SV=1
331	17.08	CAPG	P40121	Macrophage-capping protein OS=Homo sapiens GN=CAPG PE=1 SV=2
332	16.97	A1AG1	P02763	Alpha-1-acid glycoprotein 1 OS=Homo sapiens GN=ORM1 PE=1 SV=1
333	16.95	A0A0C4DFU2	A0A0C4DFU2	Superoxide dismutase OS=Homo sapiens GN=SOD2 PE=1 SV=1
334	16.93	ARF4	P18085	ADP-ribosylation factor 4 OS=Homo sapiens GN=ARF4 PE=1 SV=3
335	16.84	A0A087X1Z3	A0A087X1Z3	Proteasome activator complex subunit 2 OS=Homo sapiens GN=PSME2 PE=1 SV=1
336	16.81	PSME1	Q06323	Proteasome activator complex subunit 1 OS=Homo sapiens GN=PSME1 PE=1 SV=1
337	16.79	C9JIF9	C9JIF9	Acylamino-acid-releasing enzyme OS=Homo sapiens GN=APEH PE=1 SV=1
338	16.75	PGM2	Q96G03	Phosphoglucomutase-2 OS=Homo sapiens GN=PGM2 PE=1 SV=4
339	16.7	ACOX1	Q15067	Peroxisomal acyl-coenzyme A oxidase 1 OS=Homo sapiens GN=ACOX1 PE=1 SV=3
340	16.68	G5E9C5	G5E9C5	Phosphodiesterase 5A, cGMP-specific, isoform CRA_a OS=Homo sapiens GN=PDE5A PE=1 SV=1
341	16.53	ADT2	P05141	ADP/ATP translocase 2 OS=Homo sapiens GN=SLC25A5 PE=1 SV=7
342	16.53	Q5T985	Q5T985	Inter-alpha-trypsin inhibitor heavy chain H2 OS=Homo sapiens GN=ITIH2 PE=1 SV=1
343	16.42	PRDX1	Q06830	Peroxiredoxin-1 OS=Homo sapiens GN=PRDX1 PE=1 SV=1
344	16.41	ERAP1	Q9NZ08	Endoplasmic reticulum aminopeptidase 1 OS=Homo sapiens GN=ERAP1 PE=1 SV=3
345	16.4	DECR	Q16698	2,4-dienoyl-CoA reductase, mitochondrial OS=Homo sapiens GN=DECR1 PE=1 SV=1
346	16.33	H3BLU7	H3BLU7	Aflatoxin B1 aldehyde reductase member 2 (Fragment) OS=Homo sapiens GN=AKR7A2 PE=1 SV=1
347	16.33	HPRT	P00492	Hypoxanthine-guanine phosphoribosyltransferase OS=Homo sapiens GN=HPRT1 PE=1 SV=2
348	16.3	H0YIV4	H0YIV4	Nucleosome assembly protein 1-like 1 (Fragment) OS=Homo sapiens GN=NAP1L1 PE=1 SV=1
349	16.29	Q5JXI8	Q5JXI8	Four and a half LIM domains protein 1 (Fragment) OS=Homo sapiens GN=FHL1 PE=1 SV=1
350	16.28	E7EV71	E7EV71	Latent-transforming growth factor beta-binding protein 1 OS=Homo sapiens GN=LTBP1 PE=1 SV=2
351	16.28	A1BG	P04217	Alpha-1B-glycoprotein OS=Homo sapiens GN=A1BG PE=1 SV=4
352	16.25	H0Y2Y8	H0Y2Y8	Zyxin (Fragment) OS=Homo sapiens GN=ZYX PE=1 SV=1
353	16.12	PDC6I	Q8WUM4	Programmed cell death 6-interacting protein OS=Homo sapiens GN=PDCD6IP PE=1 SV=1
354	16.04	DYSF	O75923	Dysferlin OS=Homo sapiens GN=DYSF PE=1 SV=1
355	16.02	OLFM4	Q6UX06	Olfactomedin-4 OS=Homo sapiens GN=OLFM4 PE=1 SV=1
356	16	1433B	P31946	14-3-3 protein beta/alpha OS=Homo sapiens GN=YWHAB PE=1 SV=3
357	16	VASP	P50552	Vasodilator-stimulated phosphoprotein OS=Homo sapiens GN=VASP PE=1 SV=3
358	15.96	PRDX5	P30044	Peroxiredoxin-5, mitochondrial OS=Homo sapiens GN=PRDX5 PE=1 SV=4
359	15.9	ATP5H	O75947	ATP synthase subunit d, mitochondrial OS=Homo sapiens GN=ATP5H PE=1 SV=3
360	15.87	CATB	P07858	Cathepsin B OS=Homo sapiens GN=CTSB PE=1 SV=3
361	15.81	NB5R3	P00387	NADH-cytochrome b5 reductase 3 OS=Homo sapiens GN=CYB5R3 PE=1 SV=3
362	15.78	PROF1	P07737	Profilin-1 OS=Homo sapiens GN=PFN1 PE=1 SV=2
363	15.77	ARPC5	O15511	Actin-related protein 2/3 complex subunit 5 OS=Homo sapiens GN=ARPC5 PE=1 SV=3
364	15.76	PPIB	P23284	Peptidyl-prolyl cis-trans isomerase B OS=Homo sapiens GN=PPIB PE=1 SV=2
365	15.65	HEM2	P13716	Delta-aminolevulinic acid dehydratase OS=Homo sapiens GN=ALAD PE=1 SV=1
366	15.57	RAB5C	P51148	Ras-related protein Rab-5C OS=Homo sapiens GN=RAB5C PE=1 SV=2
367	15.43	MNDA	P41218	Myeloid cell nuclear differentiation antigen OS=Homo sapiens GN=MNDA PE=1 SV=1
368	15.4	RAB1B	Q9H0U4	Ras-related protein Rab-1B OS=Homo sapiens GN=RAB1B PE=1 SV=1
369	15.38	RHOA	P61586	Transforming protein RhoA OS=Homo sapiens GN=RHOA PE=1 SV=1
370	15.34	A0A087WSY5	A0A087WSY5	Carboxypeptidase B2 OS=Homo sapiens GN=CPB2 PE=1 SV=1
371	15.31	AT2A2	P16615	Sarcoplasmic/endoplasmic reticulum calcium ATPase 2 OS=Homo sapiens GN=ATP2A2 PE=1 SV=1
372	15.29	FBLN1	P23142	Fibulin-1 OS=Homo sapiens GN=FBLN1 PE=1 SV=4
373	15.29	ACTZ	P61163	Alpha-centractin OS=Homo sapiens GN=ACTR1A PE=1 SV=1
374	15.2	CY24B	P04839	Cytochrome b-245 heavy chain OS=Homo sapiens GN=CYBB PE=1 SV=2
375	15.11	COPG1	Q9Y678	Coatomer subunit gamma-1 OS=Homo sapiens GN=COPG1 PE=1 SV=1
376	15.06	X6R8F3	X6R8F3	Neutrophil gelatinase-associated lipocalin OS=Homo sapiens GN=LCN2 PE=1 SV=1
377	15.01	AP1G1	O43747	AP-1 complex subunit gamma-1 OS=Homo sapiens GN=AP1G1 PE=1 SV=5
378	14.95	PSA7	O14818	Proteasome subunit alpha type-7 OS=Homo sapiens GN=PSMA7 PE=1 SV=1
379	14.92	PRDX3	P30048	Thioredoxin-dependent peroxide reductase, mitochondrial OS=Homo sapiens GN=PRDX3 PE=1 SV=3
380	14.9	E7EV99	E7EV99	Alpha-adducin OS=Homo sapiens GN=ADD1 PE=1 SV=1
381	14.86	STIP1	P31948	Stress-induced-phosphoprotein 1 OS=Homo sapiens GN=STIP1 PE=1 SV=1
382	14.8	PA2G4	Q9UQ80	Proliferation-associated protein 2G4 OS=Homo sapiens GN=PA2G4 PE=1 SV=3
383	14.77	GTR3	P11169	Solute carrier family 2, facilitated glucose transporter member 3 OS=Homo sapiens GN=SLC2A3 PE=2 SV=1
384	14.75	SAC1	Q9NTJ5	Phosphatidylinositide phosphatase SAC1 OS=Homo sapiens GN=SACM1L PE=1 SV=2
385	14.74	E7ES33	E7ES33	Septin-7 OS=Homo sapiens GN=SEPT7 PE=1 SV=3
386	14.7	B1AH80	B1AH80	Ras-related C3 botulinum toxin substrate 2 OS=Homo sapiens GN=RAC2 PE=1 SV=1
387	14.62	MDHC	P40925	Malate dehydrogenase, cytoplasmic OS=Homo sapiens GN=MDH1 PE=1 SV=4
388	14.61	I3L0N3	I3L0N3	Vesicle-fusing ATPase OS=Homo sapiens GN=NSF PE=1 SV=1
389	14.54	PARK7	Q99497	Protein deglycase DJ-1 OS=Homo sapiens GN=PARK7 PE=1 SV=2
390	14.49	PI42A	P48426	Phosphatidylinositol 5-phosphate 4-kinase type-2 alpha OS=Homo sapiens GN=PIP4K2A PE=1 SV=2
391	14.47	AP1M1	Q9BXS5	AP-1 complex subunit mu-1 OS=Homo sapiens GN=AP1M1 PE=1 SV=3
392	14.24	H0Y8C6	H0Y8C6	Importin-5 (Fragment) OS=Homo sapiens GN=IPO5 PE=1 SV=1
393	14.24	ERO1A	Q96HE7	ERO1-like protein alpha OS=Homo sapiens GN=ERO1L PE=1 SV=2
394	14.23	E9PGM4	E9PGM4	1,4-alpha-glucan-branching enzyme OS=Homo sapiens GN=GBE1 PE=1 SV=1
395	14.22	PRPS1	P60891	Ribose-phosphate pyrophosphokinase 1 OS=Homo sapiens GN=PRPS1 PE=1 SV=2
396	14.2	F8WCF6	F8WCF6	Protein ARPC4-TTLL3 OS=Homo sapiens GN=ARPC4-TTLL3 PE=4 SV=1
397	14.18	ERP29	P30040	Endoplasmic reticulum resident protein 29 OS=Homo sapiens GN=ERP29 PE=1 SV=4
398	14.16	NDUS1	P28331	NADH-ubiquinone oxidoreductase 75 kDa subunit, mitochondrial OS=Homo sapiens GN=NDUFS1 PE=1 SV=3
399	14.08	A0A0A0MSE2	A0A0A0MSE2	Hydroxyacyl-coenzyme A dehydrogenase, mitochondrial OS=Homo sapiens GN=HADH PE=1 SV=1
400	14.08	FAAA	P16930	Fumarylacetoacetase OS=Homo sapiens GN=FAH PE=1 SV=2
401	14.06	HBD	P02042	Hemoglobin subunit delta OS=Homo sapiens GN=HBD PE=1 SV=2
402	14.06	A0A0B4J2D5	A0A0B4J2D5	Protein LOC102724023 OS=Homo sapiens GN=LOC102724023 PE=4 SV=1
403	14	1433T	P27348	14-3-3 protein theta OS=Homo sapiens GN=YWHAQ PE=1 SV=1
404	14	CDC42	P60953	Cell division control protein 42 homolog OS=Homo sapiens GN=CDC42 PE=1 SV=2
405	13.91	PSB2	P49721	Proteasome subunit beta type-2 OS=Homo sapiens GN=PSMB2 PE=1 SV=1
406	13.85	PSMD1	Q99460	26S proteasome non-ATPase regulatory subunit 1 OS=Homo sapiens GN=PSMD1 PE=1 SV=2
407	13.83	C9J2C0	C9J2C0	Tubulin alpha-8 chain (Fragment) OS=Homo sapiens GN=TUBA8 PE=1 SV=1
408	13.82	G3V1D3	G3V1D3	Dipeptidyl peptidase 3 OS=Homo sapiens GN=DPP3 PE=1 SV=1
409	13.82	RAB2A	P61019	Ras-related protein Rab-2A OS=Homo sapiens GN=RAB2A PE=1 SV=1
410	13.77	SAHH	P23526	Adenosylhomocysteinase OS=Homo sapiens GN=AHCY PE=1 SV=4
411	13.77	BLVRB	P30043	Flavin reductase (NADPH) OS=Homo sapiens GN=BLVRB PE=1 SV=3
412	13.72	LRBA	P50851	Lipopolysaccharide-responsive and beige-like anchor protein OS=Homo sapiens GN=LRBA PE=1 SV=4
413	13.72	CSK	P41240	Tyrosine-protein kinase CSK OS=Homo sapiens GN=CSK PE=1 SV=1
414	13.68	APT	P07741	Adenine phosphoribosyltransferase OS=Homo sapiens GN=APRT PE=1 SV=2
415	13.66	AT5F1	P24539	ATP synthase F(0) complex subunit B1, mitochondrial OS=Homo sapiens GN=ATP5F1 PE=1 SV=2
416	13.65	TWF2	Q6IBS0	Twinfilin-2 OS=Homo sapiens GN=TWF2 PE=1 SV=2
417	13.62	CPNE3	O75131	Copine-3 OS=Homo sapiens GN=CPNE3 PE=1 SV=1
418	13.62	AMBP	P02760	Protein AMBP OS=Homo sapiens GN=AMBP PE=1 SV=1
419	13.6	H7BXD5	H7BXD5	Grancalcin OS=Homo sapiens GN=GCA PE=1 SV=1
420	13.56	RUVB2	Q9Y230	RuvB-like 2 OS=Homo sapiens GN=RUVBL2 PE=1 SV=3
421	13.54	S10A9	P06702	Protein S100-A9 OS=Homo sapiens GN=S100A9 PE=1 SV=1
422	13.49	ANXA7	P20073	Annexin A7 OS=Homo sapiens GN=ANXA7 PE=1 SV=3
423	13.47	TGFB1	P01137	Transforming growth factor beta-1 OS=Homo sapiens GN=TGFB1 PE=1 SV=2
424	13.44	ECM1	Q16610	Extracellular matrix protein 1 OS=Homo sapiens GN=ECM1 PE=1 SV=2
425	13.44	BLMH	Q13867	Bleomycin hydrolase OS=Homo sapiens GN=BLMH PE=1 SV=1
426	13.4	A0A0C4DGQ5	A0A0C4DGQ5	Calpain small subunit 1 OS=Homo sapiens GN=CAPNS1 PE=1 SV=1
427	13.34	MCU	Q8NE86	Calcium uniporter protein, mitochondrial OS=Homo sapiens GN=MCU PE=1 SV=1
428	13.3	ANO6	Q4KMQ2	Anoctamin-6 OS=Homo sapiens GN=ANO6 PE=1 SV=2
429	13.26	A0A024RA52	A0A024RA52	Proteasome subunit alpha type OS=Homo sapiens GN=PSMA2 PE=3 SV=1
430	13.25	H7BY58	H7BY58	Protein-L-isoaspartate O-methyltransferase OS=Homo sapiens GN=PCMT1 PE=1 SV=1
431	13.23	COTL1	Q14019	Coactosin-like protein OS=Homo sapiens GN=COTL1 PE=1 SV=3
432	13.22	CATG	P08311	Cathepsin G OS=Homo sapiens GN=CTSG PE=1 SV=2
433	13.21	F2Z2V0	F2Z2V0	Copine-1 (Fragment) OS=Homo sapiens GN=CPNE1 PE=1 SV=1
434	13.19	PNCB	Q6XQN6	Nicotinate phosphoribosyltransferase OS=Homo sapiens GN=NAPRT PE=1 SV=2
435	13.16	GDS1	P52306	Rap1 GTPase-GDP dissociation stimulator 1 OS=Homo sapiens GN=RAP1GDS1 PE=1 SV=3
436	13.15	RAB6B	Q9NRW1	Ras-related protein Rab-6B OS=Homo sapiens GN=RAB6B PE=1 SV=1
437	13.01	ODO2	P36957	Dihydrolipoyllysine-residue succinyltransferase component of 2-oxoglutarate dehydrogenase complex, mitochondrial OS=Homo sapiens GN=DLST PE=1 SV=4
438	12.97	SYWC	P23381	Tryptophan--tRNA ligase, cytoplasmic OS=Homo sapiens GN=WARS PE=1 SV=2
439	12.97	IPYR2	Q9H2U2	Inorganic pyrophosphatase 2, mitochondrial OS=Homo sapiens GN=PPA2 PE=1 SV=2
440	12.96	ETFB	P38117	Electron transfer flavoprotein subunit beta OS=Homo sapiens GN=ETFB PE=1 SV=3
441	12.95	IF2A	P05198	Eukaryotic translation initiation factor 2 subunit 1 OS=Homo sapiens GN=EIF2S1 PE=1 SV=3
442	12.95	SAMP	P02743	Serum amyloid P-component OS=Homo sapiens GN=APCS PE=1 SV=2
443	12.9	UBE2O	Q9C0C9	E2/E3 hybrid ubiquitin-protein ligase UBE2O OS=Homo sapiens GN=UBE2O PE=1 SV=3
444	12.87	APOB	P04114	Apolipoprotein B-100 OS=Homo sapiens GN=APOB PE=1 SV=2
445	12.86	CPT1A	P50416	Carnitine O-palmitoyltransferase 1, liver isoform OS=Homo sapiens GN=CPT1A PE=1 SV=2
446	12.79	ECH1	Q13011	Delta(3,5)-Delta(2,4)-dienoyl-CoA isomerase, mitochondrial OS=Homo sapiens GN=ECH1 PE=1 SV=2
447	12.78	PPIF	P30405	Peptidyl-prolyl cis-trans isomerase F, mitochondrial OS=Homo sapiens GN=PPIF PE=1 SV=1
448	12.74	A16A1	Q8IZ83	Aldehyde dehydrogenase family 16 member A1 OS=Homo sapiens GN=ALDH16A1 PE=1 SV=2
449	12.72	ROCK2	O75116	Rho-associated protein kinase 2 OS=Homo sapiens GN=ROCK2 PE=1 SV=4
450	12.63	AATM	P00505	Aspartate aminotransferase, mitochondrial OS=Homo sapiens GN=GOT2 PE=1 SV=3
451	12.63	STML2	Q9UJZ1	Stomatin-like protein 2, mitochondrial OS=Homo sapiens GN=STOML2 PE=1 SV=1
452	12.53	ENDD1	O94919	Endonuclease domain-containing 1 protein OS=Homo sapiens GN=ENDOD1 PE=1 SV=2
453	12.53	PUR6	P22234	Multifunctional protein ADE2 OS=Homo sapiens GN=PAICS PE=1 SV=3
454	12.51	KGP1	Q13976	cGMP-dependent protein kinase 1 OS=Homo sapiens GN=PRKG1 PE=1 SV=3
455	12.44	RAB8A	P61006	Ras-related protein Rab-8A OS=Homo sapiens GN=RAB8A PE=1 SV=1
456	12.42	AMPN	P15144	Aminopeptidase N OS=Homo sapiens GN=ANPEP PE=1 SV=4
457	12.4	A0A087WUL9	A0A087WUL9	26S proteasome non-ATPase regulatory subunit 13 OS=Homo sapiens GN=PSMD13 PE=1 SV=1
458	12.4	S4R3N1	S4R3N1	Protein HSPE1-MOB4 OS=Homo sapiens GN=HSPE1-MOB4 PE=3 SV=1
459	12.35	NID1	P14543	Nidogen-1 OS=Homo sapiens GN=NID1 PE=1 SV=3
460	12.31	GMPR1	P36959	GMP reductase 1 OS=Homo sapiens GN=GMPR PE=1 SV=1
461	12.3	HSP74	P34932	Heat shock 70 kDa protein 4 OS=Homo sapiens GN=HSPA4 PE=1 SV=4
462	12.28	U3KPS2	U3KPS2	Myeloblastin OS=Homo sapiens GN=PRTN3 PE=1 SV=1
463	12.21	B4DUT8	B4DUT8	Calponin OS=Homo sapiens GN=CNN2 PE=1 SV=1
464	12.19	UBP5	P45974	Ubiquitin carboxyl-terminal hydrolase 5 OS=Homo sapiens GN=USP5 PE=1 SV=2
465	12.11	DEST	P60981	Destrin OS=Homo sapiens GN=DSTN PE=1 SV=3
466	12.05	ESTD	P10768	S-formylglutathione hydrolase OS=Homo sapiens GN=ESD PE=1 SV=2
467	12.04	J3QQX2	J3QQX2	Rho GDP-dissociation inhibitor 1 OS=Homo sapiens GN=ARHGDIA PE=1 SV=1
468	12.03	F5GX11	F5GX11	Proteasome subunit alpha type-1 OS=Homo sapiens GN=PSMA1 PE=1 SV=1
469	11.92	A0A087WXL8	A0A087WXL8	Ig gamma-3 chain C region OS=Homo sapiens GN=IGHG3 PE=1 SV=1
470	11.91	R4GNH3	R4GNH3	26S protease regulatory subunit 6A OS=Homo sapiens GN=PSMC3 PE=1 SV=1
471	11.89	B4E1Z4	B4E1Z4	Uncharacterized protein OS=Homo sapiens PE=1 SV=1
472	11.88	VAT1	Q99536	Synaptic vesicle membrane protein VAT-1 homolog OS=Homo sapiens GN=VAT1 PE=1 SV=2
473	11.82	J3KQ32	J3KQ32	Obg-like ATPase 1 OS=Homo sapiens GN=OLA1 PE=1 SV=1
474	11.79	GBB4	Q9HAV0	Guanine nucleotide-binding protein subunit beta-4 OS=Homo sapiens GN=GNB4 PE=1 SV=3
475	11.79	MPCP	Q00325	Phosphate carrier protein, mitochondrial OS=Homo sapiens GN=SLC25A3 PE=1 SV=2
476	11.76	ISOC1	Q96CN7	Isochorismatase domain-containing protein 1 OS=Homo sapiens GN=ISOC1 PE=1 SV=3
477	11.74	G3V0I5	G3V0I5	NADH dehydrogenase (Ubiquinone) flavoprotein 1, 51kDa, isoform CRA_c OS=Homo sapiens GN=NDUFV1 PE=1 SV=1
478	11.73	FYN	P06241	Tyrosine-protein kinase Fyn OS=Homo sapiens GN=FYN PE=1 SV=3
479	11.69	KAP3	P31323	cAMP-dependent protein kinase type II-beta regulatory subunit OS=Homo sapiens GN=PRKAR2B PE=1 SV=3
480	11.66	IPO7	O95373	Importin-7 OS=Homo sapiens GN=IPO7 PE=1 SV=1
481	11.66	GPIX	P14770	Platelet glycoprotein IX OS=Homo sapiens GN=GP9 PE=1 SV=3
482	11.62	GSHB	P48637	Glutathione synthetase OS=Homo sapiens GN=GSS PE=1 SV=1
483	11.61	AP2B1	P63010	AP-2 complex subunit beta OS=Homo sapiens GN=AP2B1 PE=1 SV=1
484	11.6	FRIH	P02794	Ferritin heavy chain OS=Homo sapiens GN=FTH1 PE=1 SV=2
485	11.54	CSRP1	P21291	Cysteine and glycine-rich protein 1 OS=Homo sapiens GN=CSRP1 PE=1 SV=3
486	11.48	AATC	P17174	Aspartate aminotransferase, cytoplasmic OS=Homo sapiens GN=GOT1 PE=1 SV=3
487	11.46	STRAP	Q9Y3F4	Serine-threonine kinase receptor-associated protein OS=Homo sapiens GN=STRAP PE=1 SV=1
488	11.45	DDB1	Q16531	DNA damage-binding protein 1 OS=Homo sapiens GN=DDB1 PE=1 SV=1
489	11.43	ODPB	P11177	Pyruvate dehydrogenase E1 component subunit beta, mitochondrial OS=Homo sapiens GN=PDHB PE=1 SV=3
490	11.43	LEG1	P09382	Galectin-1 OS=Homo sapiens GN=LGALS1 PE=1 SV=2
491	11.4	A0A0A0MS54	A0A0A0MS54	cAMP-dependent protein kinase catalytic subunit beta OS=Homo sapiens GN=PRKACB PE=1 SV=1
492	11.37	KPCD	Q05655	Protein kinase C delta type OS=Homo sapiens GN=PRKCD PE=1 SV=2
493	11.37	PADI2	Q9Y2J8	Protein-arginine deiminase type-2 OS=Homo sapiens GN=PADI2 PE=1 SV=2
494	11.36	IC1	P05155	Plasma protease C1 inhibitor OS=Homo sapiens GN=SERPING1 PE=1 SV=2
495	11.34	FPPS	P14324	Farnesyl pyrophosphate synthase OS=Homo sapiens GN=FDPS PE=1 SV=4
496	11.34	NAGK	Q9UJ70	N-acetyl-D-glucosamine kinase OS=Homo sapiens GN=NAGK PE=1 SV=4
497	11.33	ECHM	P30084	Enoyl-CoA hydratase, mitochondrial OS=Homo sapiens GN=ECHS1 PE=1 SV=4
498	11.09	A0A087X130	A0A087X130	Ig kappa chain C region OS=Homo sapiens GN=IGKC PE=1 SV=1
499	11	B0YIW6	B0YIW6	Archain 1, isoform CRA_a OS=Homo sapiens GN=ARCN1 PE=1 SV=1
500	10.94	K7ELL7	K7ELL7	Glucosidase 2 subunit beta OS=Homo sapiens GN=PRKCSH PE=1 SV=1
501	10.9	GNAZ	P19086	Guanine nucleotide-binding protein G(z) subunit alpha OS=Homo sapiens GN=GNAZ PE=2 SV=3
502	10.85	LYSC	P61626	Lysozyme C OS=Homo sapiens GN=LYZ PE=1 SV=1
503	10.75	F5GYQ1	F5GYQ1	V-type proton ATPase subunit d 1 OS=Homo sapiens GN=ATP6V0D1 PE=1 SV=1
504	10.64	PSA5	P28066	Proteasome subunit alpha type-5 OS=Homo sapiens GN=PSMA5 PE=1 SV=3
505	10.52	PCYXL	Q8NBM8	Prenylcysteine oxidase-like OS=Homo sapiens GN=PCYOX1L PE=1 SV=2
506	10.5	A0A0A6YYL2	A0A0A6YYL2	Sulfotransferase OS=Homo sapiens GN=SULT1A4 PE=1 SV=1
507	10.48	A0A087WY48	A0A087WY48	C-Maf-inducing protein OS=Homo sapiens GN=CMIP PE=1 SV=1
508	10.47	A6NC48	A6NC48	ADP-ribosyl cyclase/cyclic ADP-ribose hydrolase 2 OS=Homo sapiens GN=BST1 PE=1 SV=1
509	10.45	F8W914	F8W914	Reticulon OS=Homo sapiens GN=RTN4 PE=1 SV=1
510	10.44	DUS3	P51452	Dual specificity protein phosphatase 3 OS=Homo sapiens GN=DUSP3 PE=1 SV=1
511	10.39	ARPC3	O15145	Actin-related protein 2/3 complex subunit 3 OS=Homo sapiens GN=ARPC3 PE=1 SV=3
512	10.36	OSTF1	Q92882	Osteoclast-stimulating factor 1 OS=Homo sapiens GN=OSTF1 PE=1 SV=2
513	10.2	BTK	Q06187	Tyrosine-protein kinase BTK OS=Homo sapiens GN=BTK PE=1 SV=3
514	10.18	XPO1	O14980	Exportin-1 OS=Homo sapiens GN=XPO1 PE=1 SV=1
515	10.16	PSB1	P20618	Proteasome subunit beta type-1 OS=Homo sapiens GN=PSMB1 PE=1 SV=2
516	10.13	TXNL1	O43396	Thioredoxin-like protein 1 OS=Homo sapiens GN=TXNL1 PE=1 SV=3
517	10.11	ARF1	P84077	ADP-ribosylation factor 1 OS=Homo sapiens GN=ARF1 PE=1 SV=2
518	10.07	EM55	Q00013	55 kDa erythrocyte membrane protein OS=Homo sapiens GN=MPP1 PE=1 SV=2
519	10.03	G0XQ39	G0XQ39	STIM1L OS=Homo sapiens GN=STIM1 PE=1 SV=1
520	10.02	E7ESZ7	E7ESZ7	NADH dehydrogenase [ubiquinone] 1 alpha subcomplex subunit 10, mitochondrial OS=Homo sapiens GN=NDUFA10 PE=1 SV=1
521	10.01	ACTC	P68032	Actin, alpha cardiac muscle 1 OS=Homo sapiens GN=ACTC1 PE=1 SV=1
522	10	TBB5	P07437	Tubulin beta chain OS=Homo sapiens GN=TUBB PE=1 SV=2
523	10	1433G	P61981	14-3-3 protein gamma OS=Homo sapiens GN=YWHAG PE=1 SV=2
524	10	FN3K	Q9H479	Fructosamine-3-kinase OS=Homo sapiens GN=FN3K PE=1 SV=1
525	10	J3KQE5	J3KQE5	GTP-binding nuclear protein Ran (Fragment) OS=Homo sapiens GN=RAN PE=1 SV=1
526	10	H0Y7A7	H0Y7A7	Calmodulin (Fragment) OS=Homo sapiens GN=CALM2 PE=1 SV=1
527	10	DBNL	Q9UJU6	Drebrin-like protein OS=Homo sapiens GN=DBNL PE=1 SV=1
528	10	CD226	Q15762	CD226 antigen OS=Homo sapiens GN=CD226 PE=1 SV=2
529	10	PP2AA	P67775	Serine/threonine-protein phosphatase 2A catalytic subunit alpha isoform OS=Homo sapiens GN=PPP2CA PE=1 SV=1
530	10	RAP2B	P61225	Ras-related protein Rap-2b OS=Homo sapiens GN=RAP2B PE=1 SV=1
531	10	PPAC	P24666	Low molecular weight phosphotyrosine protein phosphatase OS=Homo sapiens GN=ACP1 PE=1 SV=3
532	10	SODC	P00441	Superoxide dismutase [Cu-Zn] OS=Homo sapiens GN=SOD1 PE=1 SV=2
533	9.92	TMED2	Q15363	Transmembrane emp24 domain-containing protein 2 OS=Homo sapiens GN=TMED2 PE=1 SV=1
534	9.88	F13B	P05160	Coagulation factor XIII B chain OS=Homo sapiens GN=F13B PE=1 SV=3
535	9.84	ADA10	O14672	Disintegrin and metalloproteinase domain-containing protein 10 OS=Homo sapiens GN=ADAM10 PE=1 SV=1
536	9.83	RAB21	Q9UL25	Ras-related protein Rab-21 OS=Homo sapiens GN=RAB21 PE=1 SV=3
537	9.82	H3BRU6	H3BRU6	Poly(rC)-binding protein 2 (Fragment) OS=Homo sapiens GN=PCBP2 PE=1 SV=1
538	9.78	A2ACR1	A2ACR1	Proteasome subunit beta type OS=Homo sapiens GN=PSMB9 PE=1 SV=1
539	9.77	TMEDA	P49755	Transmembrane emp24 domain-containing protein 10 OS=Homo sapiens GN=TMED10 PE=1 SV=2
540	9.77	FRIL	P02792	Ferritin light chain OS=Homo sapiens GN=FTL PE=1 SV=2
541	9.75	AL1A1	P00352	Retinal dehydrogenase 1 OS=Homo sapiens GN=ALDH1A1 PE=1 SV=2
542	9.7	PURA2	P30520	Adenylosuccinate synthetase isozyme 2 OS=Homo sapiens GN=ADSS PE=1 SV=3
543	9.67	E7EX90	E7EX90	Dynactin subunit 1 OS=Homo sapiens GN=DCTN1 PE=1 SV=1
544	9.66	F5H365	F5H365	Protein transport protein Sec23A OS=Homo sapiens GN=SEC23A PE=1 SV=1
545	9.59	F8W809	F8W809	Thioredoxin reductase 1, cytoplasmic OS=Homo sapiens GN=TXNRD1 PE=1 SV=1
546	9.59	LEGL	Q3ZCW2	Galectin-related protein OS=Homo sapiens GN=LGALSL PE=1 SV=2
547	9.58	PGRC1	O00264	Membrane-associated progesterone receptor component 1 OS=Homo sapiens GN=PGRMC1 PE=1 SV=3
548	9.57	PSA3	P25788	Proteasome subunit alpha type-3 OS=Homo sapiens GN=PSMA3 PE=1 SV=2
549	9.55	CXCL7	P02775	Platelet basic protein OS=Homo sapiens GN=PPBP PE=1 SV=3
550	9.54	Q5T6H7	Q5T6H7	Xaa-Pro aminopeptidase 1 OS=Homo sapiens GN=XPNPEP1 PE=1 SV=1
551	9.52	M0QXB5	M0QXB5	Persulfide dioxygenase ETHE1, mitochondrial OS=Homo sapiens GN=ETHE1 PE=1 SV=1
552	9.45	STX11	O75558	Syntaxin-11 OS=Homo sapiens GN=STX11 PE=1 SV=1
553	9.43	HSPB1	P04792	Heat shock protein beta-1 OS=Homo sapiens GN=HSPB1 PE=1 SV=2
554	9.38	DCTN2	Q13561	Dynactin subunit 2 OS=Homo sapiens GN=DCTN2 PE=1 SV=4
555	9.34	CTL1	Q8WWI5	Choline transporter-like protein 1 OS=Homo sapiens GN=SLC44A1 PE=1 SV=1
556	9.33	S10A8	P05109	Protein S100-A8 OS=Homo sapiens GN=S100A8 PE=1 SV=1
557	9.31	ELNE	P08246	Neutrophil elastase OS=Homo sapiens GN=ELANE PE=1 SV=1
558	9.3	HMGCL	P35914	Hydroxymethylglutaryl-CoA lyase, mitochondrial OS=Homo sapiens GN=HMGCL PE=1 SV=2
559	9.21	ROA2	P22626	Heterogeneous nuclear ribonucleoproteins A2/B1 OS=Homo sapiens GN=HNRNPA2B1 PE=1 SV=2
560	9.21	GSH0	P48507	Glutamate--cysteine ligase regulatory subunit OS=Homo sapiens GN=GCLM PE=1 SV=1
561	9.18	NCF2	P19878	Neutrophil cytosol factor 2 OS=Homo sapiens GN=NCF2 PE=1 SV=2
562	9.17	PSD12	O00232	26S proteasome non-ATPase regulatory subunit 12 OS=Homo sapiens GN=PSMD12 PE=1 SV=3
563	9.17	SYG	P41250	Glycine--tRNA ligase OS=Homo sapiens GN=GARS PE=1 SV=3
564	9.14	PGRP1	O75594	Peptidoglycan recognition protein 1 OS=Homo sapiens GN=PGLYRP1 PE=1 SV=1
565	9.13	ARL8B	Q9NVJ2	ADP-ribosylation factor-like protein 8B OS=Homo sapiens GN=ARL8B PE=1 SV=1
566	9.11	SQRD	Q9Y6N5	Sulfide:quinone oxidoreductase, mitochondrial OS=Homo sapiens GN=SQRDL PE=1 SV=1
567	9.1	ADHX	P11766	Alcohol dehydrogenase class-3 OS=Homo sapiens GN=ADH5 PE=1 SV=4
568	9.09	PMGE	P07738	Bisphosphoglycerate mutase OS=Homo sapiens GN=BPGM PE=1 SV=2
569	9.07	GNA13	Q14344	Guanine nucleotide-binding protein subunit alpha-13 OS=Homo sapiens GN=GNA13 PE=1 SV=2
570	9.05	RPGP2	Q684P5	Rap1 GTPase-activating protein 2 OS=Homo sapiens GN=RAP1GAP2 PE=1 SV=2
571	9.04	PSB4	P28070	Proteasome subunit beta type-4 OS=Homo sapiens GN=PSMB4 PE=1 SV=4
572	8.99	GP1BB	P13224	Platelet glycoprotein Ib beta chain OS=Homo sapiens GN=GP1BB PE=1 SV=1
573	8.98	AT8A1	Q9Y2Q0	Phospholipid-transporting ATPase IA OS=Homo sapiens GN=ATP8A1 PE=1 SV=1
574	8.97	IF5A1	P63241	Eukaryotic translation initiation factor 5A-1 OS=Homo sapiens GN=EIF5A PE=1 SV=2
575	8.96	LY66F	Q5SQ64	Lymphocyte antigen 6 complex locus protein G6f OS=Homo sapiens GN=LY6G6F PE=1 SV=2
576	8.91	G3XAH0	G3XAH0	HCG2002594, isoform CRA_c OS=Homo sapiens GN=SEPT5 PE=1 SV=1
577	8.88	F5H563	F5H563	Erythrocyte membrane protein band 4.2 OS=Homo sapiens GN=EPB42 PE=1 SV=1
578	8.88	KNG1	P01042	Kininogen-1 OS=Homo sapiens GN=KNG1 PE=1 SV=2
579	8.87	CLC1B	Q9P126	C-type lectin domain family 1 member B OS=Homo sapiens GN=CLEC1B PE=1 SV=2
580	8.86	GMFG	O60234	Glia maturation factor gamma OS=Homo sapiens GN=GMFG PE=1 SV=1
581	8.79	SYAC	P49588	Alanine--tRNA ligase, cytoplasmic OS=Homo sapiens GN=AARS PE=1 SV=2
582	8.74	ATPG	P36542	ATP synthase subunit gamma, mitochondrial OS=Homo sapiens GN=ATP5C1 PE=1 SV=1
583	8.73	CO8G	P07360	Complement component C8 gamma chain OS=Homo sapiens GN=C8G PE=1 SV=3
584	8.73	PLIN2	Q99541	Perilipin-2 OS=Homo sapiens GN=PLIN2 PE=1 SV=2
585	8.71	PUR9	P31939	Bifunctional purine biosynthesis protein PURH OS=Homo sapiens GN=ATIC PE=1 SV=3
586	8.71	LPPRC	P42704	Leucine-rich PPR motif-containing protein, mitochondrial OS=Homo sapiens GN=LRPPRC PE=1 SV=3
587	8.7	HPSE	Q9Y251	Heparanase OS=Homo sapiens GN=HPSE PE=1 SV=2
588	8.67	TTHY	P02766	Transthyretin OS=Homo sapiens GN=TTR PE=1 SV=1
589	8.63	SAR1A	Q9NR31	GTP-binding protein SAR1a OS=Homo sapiens GN=SAR1A PE=1 SV=1
590	8.61	G3V4U0	G3V4U0	Fibulin-5 OS=Homo sapiens GN=FBLN5 PE=1 SV=1
591	8.6	HBG1	P69891	Hemoglobin subunit gamma-1 OS=Homo sapiens GN=HBG1 PE=1 SV=2
592	8.57	Q5T4U5	Q5T4U5	Acyl-Coenzyme A dehydrogenase, C-4 to C-12 straight chain, isoform CRA_a OS=Homo sapiens GN=ACADM PE=1 SV=1
593	8.55	RAB18	Q9NP72	Ras-related protein Rab-18 OS=Homo sapiens GN=RAB18 PE=1 SV=1
594	8.54	GLYM	P34897	Serine hydroxymethyltransferase, mitochondrial OS=Homo sapiens GN=SHMT2 PE=1 SV=3
595	8.51	A0A024R571	A0A024R571	EH domain-containing protein 1 OS=Homo sapiens GN=EHD1 PE=1 SV=1
596	8.47	DJB11	Q9UBS4	DnaJ homolog subfamily B member 11 OS=Homo sapiens GN=DNAJB11 PE=1 SV=1
597	8.46	E7EMG9	E7EMG9	Lymphocyte-specific protein 1 (Fragment) OS=Homo sapiens GN=LSP1 PE=1 SV=1
598	8.45	SAMH1	Q9Y3Z3	Deoxynucleoside triphosphate triphosphohydrolase SAMHD1 OS=Homo sapiens GN=SAMHD1 PE=1 SV=2
599	8.43	B4DR80	B4DR80	Serine/threonine-protein kinase 24 OS=Homo sapiens GN=STK24 PE=1 SV=1
600	8.39	E5RGR0	E5RGR0	Acyl-protein thioesterase 1 (Fragment) OS=Homo sapiens GN=LYPLA1 PE=1 SV=1
601	8.39	TMED7	Q9Y3B3	Transmembrane emp24 domain-containing protein 7 OS=Homo sapiens GN=TMED7 PE=1 SV=2
602	8.38	RALB	P11234	Ras-related protein Ral-B OS=Homo sapiens GN=RALB PE=1 SV=1
603	8.37	SUCB1	Q9P2R7	Succinyl-CoA ligase [ADP-forming] subunit beta, mitochondrial OS=Homo sapiens GN=SUCLA2 PE=1 SV=3
604	8.35	PSB3	P49720	Proteasome subunit beta type-3 OS=Homo sapiens GN=PSMB3 PE=1 SV=2
605	8.33	F5H6I7	F5H6I7	Atlastin-3 OS=Homo sapiens GN=ATL3 PE=1 SV=1
606	8.27	C9JV77	C9JV77	Alpha-2-HS-glycoprotein OS=Homo sapiens GN=AHSG PE=1 SV=1
607	8.23	AMPB	Q9H4A4	Aminopeptidase B OS=Homo sapiens GN=RNPEP PE=1 SV=2
608	8.22	THIC	Q9BWD1	Acetyl-CoA acetyltransferase, cytosolic OS=Homo sapiens GN=ACAT2 PE=1 SV=2
609	8.21	D6RFN0	D6RFN0	COP9 signalosome complex subunit 4 OS=Homo sapiens GN=COPS4 PE=1 SV=1
610	8.2	S10AB	P31949	Protein S100-A11 OS=Homo sapiens GN=S100A11 PE=1 SV=2
611	8.2	GSTK1	Q9Y2Q3	Glutathione S-transferase kappa 1 OS=Homo sapiens GN=GSTK1 PE=1 SV=3
612	8.17	ADAS	O00116	Alkyldihydroxyacetonephosphate synthase, peroxisomal OS=Homo sapiens GN=AGPS PE=1 SV=1
613	8.15	B4DKB2	B4DKB2	Endothelin-converting enzyme 1 OS=Homo sapiens GN=ECE1 PE=1 SV=1
614	8.14	Q86UY0	Q86UY0	Protein BLOC1S5-TXNDC5 OS=Homo sapiens GN=TXNDC5 PE=1 SV=1
615	8.13	MLEC	Q14165	Malectin OS=Homo sapiens GN=MLEC PE=1 SV=1
616	8.12	F8W6I7	F8W6I7	Heterogeneous nuclear ribonucleoprotein A1 OS=Homo sapiens GN=HNRNPA1 PE=1 SV=2
617	8.09	A0A0A6YY92	A0A0A6YY92	Adenylosuccinate lyase OS=Homo sapiens GN=ADSL PE=1 SV=1
618	8.07	NCF4	Q15080	Neutrophil cytosol factor 4 OS=Homo sapiens GN=NCF4 PE=1 SV=2
619	8.07	A0A087WYR4	A0A087WYR4	Immunoglobulin lambda-like polypeptide 5 OS=Homo sapiens GN=IGLL5 PE=1 SV=1
620	8.06	MTPN	P58546	Myotrophin OS=Homo sapiens GN=MTPN PE=1 SV=2
621	8.05	MYO1F	O00160	Unconventional myosin-If OS=Homo sapiens GN=MYO1F PE=1 SV=3
622	8.04	ESAM	Q96AP7	Endothelial cell-selective adhesion molecule OS=Homo sapiens GN=ESAM PE=1 SV=1
623	8.03	B1AKG0	B1AKG0	Complement factor H-related protein 1 OS=Homo sapiens GN=CFHR1 PE=1 SV=1
624	8.03	J3KNB4	J3KNB4	Cathelicidin antimicrobial peptide OS=Homo sapiens GN=CAMP PE=1 SV=1
625	8.03	G8JLB6	G8JLB6	Heterogeneous nuclear ribonucleoprotein H OS=Homo sapiens GN=HNRNPH1 PE=1 SV=1
626	8.03	USO1	O60763	General vesicular transport factor p115 OS=Homo sapiens GN=USO1 PE=1 SV=2
627	8.01	RHOG	P84095	Rho-related GTP-binding protein RhoG OS=Homo sapiens GN=RHOG PE=1 SV=1
628	8	GBB2	P62879	Guanine nucleotide-binding protein G(I)/G(S)/G(T) subunit beta-2 OS=Homo sapiens GN=GNB2 PE=1 SV=3
629	8	X5D2R7	X5D2R7	Proteasome subunit beta type OS=Homo sapiens GN=PSM8 PE=1 SV=1
630	8	H3BM38	H3BM38	Synaptosomal-associated protein (Fragment) OS=Homo sapiens GN=SNAP23 PE=1 SV=1
631	8	A0A087WV23	A0A087WV23	SH3 domain-binding glutamic acid-rich-like protein 3 OS=Homo sapiens GN=SH3BGRL3 PE=1 SV=1
632	8	UBE2N	P61088	Ubiquitin-conjugating enzyme E2 N OS=Homo sapiens GN=UBE2N PE=1 SV=1
633	8	LBP	P18428	Lipopolysaccharide-binding protein OS=Homo sapiens GN=LBP PE=1 SV=3
634	7.96	NLRX1	Q86UT6	NLR family member X1 OS=Homo sapiens GN=NLRX1 PE=1 SV=1
635	7.9	LIS1	P43034	Platelet-activating factor acetylhydrolase IB subunit alpha OS=Homo sapiens GN=PAFAH1B1 PE=1 SV=2
636	7.9	COR1B	Q9BR76	Coronin-1B OS=Homo sapiens GN=CORO1B PE=1 SV=1
637	7.89	E5RJ11	E5RJ11	Docking protein 2 (Fragment) OS=Homo sapiens GN=DOK2 PE=1 SV=1
638	7.88	ALDH2	P05091	Aldehyde dehydrogenase, mitochondrial OS=Homo sapiens GN=ALDH2 PE=1 SV=2
639	7.85	H0YL18	H0YL18	Beta-2-microglobulin OS=Homo sapiens GN=B2M PE=1 SV=1
640	7.82	B7Z3L0	B7Z3L0	Ras-related protein Rab-37 OS=Homo sapiens GN=RAB37 PE=1 SV=1
641	7.76	SBP1	Q13228	Selenium-binding protein 1 OS=Homo sapiens GN=SELENBP1 PE=1 SV=2
642	7.72	STA5B	P51692	Signal transducer and activator of transcription 5B OS=Homo sapiens GN=STAT5B PE=1 SV=2
643	7.72	A0A087X2I2	A0A087X2I2	Glutathione peroxidase OS=Homo sapiens GN=GPX4 PE=1 SV=1
644	7.67	LAMP1	P11279	Lysosome-associated membrane glycoprotein 1 OS=Homo sapiens GN=LAMP1 PE=1 SV=3
645	7.63	CSCL1	O94886	CSC1-like protein 1 OS=Homo sapiens GN=TMEM63A PE=1 SV=3
646	7.6	Q5T9B7	Q5T9B7	Adenylate kinase isoenzyme 1 OS=Homo sapiens GN=AK1 PE=1 SV=1
647	7.57	AIFM1	O95831	Apoptosis-inducing factor 1, mitochondrial OS=Homo sapiens GN=AIFM1 PE=1 SV=1
648	7.55	CASS4	Q9NQ75	Cas scaffolding protein family member 4 OS=Homo sapiens GN=CASS4 PE=1 SV=2
649	7.54	P2RX1	P51575	P2X purinoceptor 1 OS=Homo sapiens GN=P2RX1 PE=1 SV=1
650	7.51	A0A087WXS7	A0A087WXS7	ATPase ASNA1 OS=Homo sapiens GN=ASNA1 PE=1 SV=1
651	7.5	H3BR35	H3BR35	Eukaryotic peptide chain release factor GTP-binding subunit ERF3A (Fragment) OS=Homo sapiens GN=GSPT1 PE=1 SV=1
652	7.48	UN45A	Q9H3U1	Protein unc-45 homolog A OS=Homo sapiens GN=UNC45A PE=1 SV=1
653	7.47	ZO2	Q9UDY2	Tight junction protein ZO-2 OS=Homo sapiens GN=TJP2 PE=1 SV=2
654	7.43	THIK	P09110	3-ketoacyl-CoA thiolase, peroxisomal OS=Homo sapiens GN=ACAA1 PE=1 SV=2
655	7.43	A0A0A0MT83	A0A0A0MT83	Isovaleryl-CoA dehydrogenase, mitochondrial OS=Homo sapiens GN=IVD PE=1 SV=1
656	7.42	CDC37	Q16543	Hsp90 co-chaperone Cdc37 OS=Homo sapiens GN=CDC37 PE=1 SV=1
657	7.33	CPN2	P22792	Carboxypeptidase N subunit 2 OS=Homo sapiens GN=CPN2 PE=1 SV=3
658	7.3	FA63A	Q8N5J2	Protein FAM63A OS=Homo sapiens GN=FAM63A PE=1 SV=2
659	7.27	AMPD2	Q01433	AMP deaminase 2 OS=Homo sapiens GN=AMPD2 PE=1 SV=2
660	7.26	PRG2	P13727	Bone marrow proteoglycan OS=Homo sapiens GN=PRG2 PE=1 SV=2
661	7.24	AT1A1	P05023	Sodium/potassium-transporting ATPase subunit alpha-1 OS=Homo sapiens GN=ATP1A1 PE=1 SV=1
662	7.23	KAD3	Q9UIJ7	GTP:AMP phosphotransferase AK3, mitochondrial OS=Homo sapiens GN=AK3 PE=1 SV=4
663	7.22	KCY	P30085	UMP-CMP kinase OS=Homo sapiens GN=CMPK1 PE=1 SV=3
664	7.18	PP1A	P62136	Serine/threonine-protein phosphatase PP1-alpha catalytic subunit OS=Homo sapiens GN=PPP1CA PE=1 SV=1
665	7.18	RPIA	P49247	Ribose-5-phosphate isomerase OS=Homo sapiens GN=RPIA PE=1 SV=3
666	7.18	PRG3	Q9Y2Y8	Proteoglycan 3 OS=Homo sapiens GN=PRG3 PE=1 SV=2
667	7.17	H7BYY1	H7BYY1	Tropomyosin 1 (Alpha), isoform CRA_m OS=Homo sapiens GN=TPM1 PE=1 SV=1
668	7.17	KPCA	P17252	Protein kinase C alpha type OS=Homo sapiens GN=PRKCA PE=1 SV=4
669	7.15	ACDSB	P45954	Short/branched chain specific acyl-CoA dehydrogenase, mitochondrial OS=Homo sapiens GN=ACADSB PE=1 SV=1
670	7.13	TNPO1	Q92973	Transportin-1 OS=Homo sapiens GN=TNPO1 PE=1 SV=2
671	7.1	E7EMM4	E7EMM4	Acid ceramidase OS=Homo sapiens GN=ASAH1 PE=1 SV=1
672	7.06	MOT4	O15427	Monocarboxylate transporter 4 OS=Homo sapiens GN=SLC16A3 PE=1 SV=1
673	7.04	A0A0C4DGZ9	A0A0C4DGZ9	Tripeptidyl-peptidase 1 OS=Homo sapiens GN=TPP1 PE=1 SV=1
674	7.04	RDH11	Q8TC12	Retinol dehydrogenase 11 OS=Homo sapiens GN=RDH11 PE=1 SV=2
675	7.04	CRKL	P46109	Crk-like protein OS=Homo sapiens GN=CRKL PE=1 SV=1
676	7.03	A0A0G2JN06	A0A0G2JN06	Uncharacterized protein OS=Homo sapiens PE=4 SV=1
677	7.02	PERE	P11678	Eosinophil peroxidase OS=Homo sapiens GN=EPX PE=1 SV=2
678	7.01	NDUS3	O75489	NADH dehydrogenase [ubiquinone] iron-sulfur protein 3, mitochondrial OS=Homo sapiens GN=NDUFS3 PE=1 SV=1
679	6.98	MARE1	Q15691	Microtubule-associated protein RP/EB family member 1 OS=Homo sapiens GN=MAPRE1 PE=1 SV=3
680	6.97	RAB3C	Q96E17	Ras-related protein Rab-3C OS=Homo sapiens GN=RAB3C PE=2 SV=1
681	6.94	CRLF3	Q8IUI8	Cytokine receptor-like factor 3 OS=Homo sapiens GN=CRLF3 PE=1 SV=2
682	6.93	J3KS22	J3KS22	L-xylulose reductase (Fragment) OS=Homo sapiens GN=DCXR PE=1 SV=5
683	6.93	PDLI7	Q9NR12	PDZ and LIM domain protein 7 OS=Homo sapiens GN=PDLIM7 PE=1 SV=1
684	6.81	C9J695	C9J695	Transport and Golgi organization protein 2 homolog (Fragment) OS=Homo sapiens GN=TANGO2 PE=1 SV=1
685	6.79	RHG18	Q8N392	Rho GTPase-activating protein 18 OS=Homo sapiens GN=ARHGAP18 PE=1 SV=3
686	6.72	ANGT	P01019	Angiotensinogen OS=Homo sapiens GN=AGT PE=1 SV=1
687	6.71	MTCH2	Q9Y6C9	Mitochondrial carrier homolog 2 OS=Homo sapiens GN=MTCH2 PE=1 SV=1
688	6.7	NCKP1	Q9Y2A7	Nck-associated protein 1 OS=Homo sapiens GN=NCKAP1 PE=1 SV=1
689	6.7	CASP3	P42574	Caspase-3 OS=Homo sapiens GN=CASP3 PE=1 SV=2
690	6.54	RUVB1	Q9Y265	RuvB-like 1 OS=Homo sapiens GN=RUVBL1 PE=1 SV=1
691	6.53	H7BY55	H7BY55	Complement decay-accelerating factor OS=Homo sapiens GN=CD55 PE=1 SV=2
692	6.52	F5H2F4	F5H2F4	C-1-tetrahydrofolate synthase, cytoplasmic OS=Homo sapiens GN=MTHFD1 PE=1 SV=1
693	6.52	THIL	P24752	Acetyl-CoA acetyltransferase, mitochondrial OS=Homo sapiens GN=ACAT1 PE=1 SV=1
694	6.51	THTM	P25325	3-mercaptopyruvate sulfurtransferase OS=Homo sapiens GN=MPST PE=1 SV=3
695	6.47	JAM3	Q9BX67	Junctional adhesion molecule C OS=Homo sapiens GN=JAM3 PE=1 SV=1
696	6.43	E7ESF6	E7ESF6	Lymphocyte cytosolic protein 2 OS=Homo sapiens GN=LCP2 PE=1 SV=1
697	6.4	B4E0K5	B4E0K5	Mitogen-activated protein kinase 14 OS=Homo sapiens GN=MAPK14 PE=1 SV=1
698	6.4	I3L1P8	I3L1P8	Mitochondrial 2-oxoglutarate/malate carrier protein (Fragment) OS=Homo sapiens GN=SLC25A11 PE=1 SV=1
699	6.39	CO6	P13671	Complement component C6 OS=Homo sapiens GN=C6 PE=1 SV=3
700	6.38	SPRC	P09486	SPARC OS=Homo sapiens GN=SPARC PE=1 SV=1
701	6.36	AL9A1	P49189	4-trimethylaminobutyraldehyde dehydrogenase OS=Homo sapiens GN=ALDH9A1 PE=1 SV=3
702	6.36	LEG10	Q05315	Galectin-10 OS=Homo sapiens GN=CLC PE=1 SV=3
703	6.36	TMED9	Q9BVK6	Transmembrane emp24 domain-containing protein 9 OS=Homo sapiens GN=TMED9 PE=1 SV=2
704	6.34	LGUL	Q04760	Lactoylglutathione lyase OS=Homo sapiens GN=GLO1 PE=1 SV=4
705	6.26	FA10	P00742	Coagulation factor X OS=Homo sapiens GN=F10 PE=1 SV=2
706	6.23	A0A0A0MSQ0	A0A0A0MSQ0	Plastin-3 OS=Homo sapiens GN=PLS3 PE=1 SV=1
707	6.23	DHB12	Q53GQ0	Very-long-chain 3-oxoacyl-CoA reductase OS=Homo sapiens GN=HSD17B12 PE=1 SV=2
708	6.2	SYTL4	Q96C24	Synaptotagmin-like protein 4 OS=Homo sapiens GN=SYTL4 PE=1 SV=2
709	6.2	ODPA	P08559	Pyruvate dehydrogenase E1 component subunit alpha, somatic form, mitochondrial OS=Homo sapiens GN=PDHA1 PE=1 SV=3
710	6.19	PRS7	P35998	26S protease regulatory subunit 7 OS=Homo sapiens GN=PSMC2 PE=1 SV=3
711	6.18	GLSK	O94925	Glutaminase kidney isoform, mitochondrial OS=Homo sapiens GN=GLS PE=1 SV=1
712	6.18	B7Z7P8	B7Z7P8	Eukaryotic peptide chain release factor subunit 1 OS=Homo sapiens GN=ETF1 PE=1 SV=1
713	6.17	ACOC	P21399	Cytoplasmic aconitate hydratase OS=Homo sapiens GN=ACO1 PE=1 SV=3
714	6.17	STRN	O43815	Striatin OS=Homo sapiens GN=STRN PE=1 SV=4
715	6.17	NCF1	P14598	Neutrophil cytosol factor 1 OS=Homo sapiens GN=NCF1 PE=1 SV=3
716	6.16	HNRPK	P61978	Heterogeneous nuclear ribonucleoprotein K OS=Homo sapiens GN=HNRNPK PE=1 SV=1
717	6.14	PPIP2	Q9H939	Proline-serine-threonine phosphatase-interacting protein 2 OS=Homo sapiens GN=PSTPIP2 PE=1 SV=4
718	6.12	D6RBV2	D6RBV2	Vesicular integral-membrane protein VIP36 OS=Homo sapiens GN=LMAN2 PE=1 SV=1
719	6.09	H7BY83	H7BY83	WD repeat-containing protein 44 (Fragment) OS=Homo sapiens GN=WDR44 PE=1 SV=1
720	6.09	A0A087WYT3	A0A087WYT3	Prostaglandin E synthase 3 OS=Homo sapiens GN=PTGES3 PE=1 SV=1
721	6.09	GSTM3	P21266	Glutathione S-transferase Mu 3 OS=Homo sapiens GN=GSTM3 PE=1 SV=3
722	6.08	A0A087X1N8	A0A087X1N8	Serpin B6 OS=Homo sapiens GN=SERPINB6 PE=1 SV=1
723	6.07	E9PGZ1	E9PGZ1	Caldesmon OS=Homo sapiens GN=CALD1 PE=1 SV=1
724	6.07	PRS8	P62195	26S protease regulatory subunit 8 OS=Homo sapiens GN=PSMC5 PE=1 SV=1
725	6.05	RAC1	P63000	Ras-related C3 botulinum toxin substrate 1 OS=Homo sapiens GN=RAC1 PE=1 SV=1
726	6.04	PP2BA	Q08209	Serine/threonine-protein phosphatase 2B catalytic subunit alpha isoform OS=Homo sapiens GN=PPP3CA PE=1 SV=1
727	6.02	J3QSW6	J3QSW6	Kalirin OS=Homo sapiens GN=KALRN PE=1 SV=1
728	6.02	B7ZLJ5	B7ZLJ5	C6orf25 protein OS=Homo sapiens GN=C6orf25 PE=1 SV=1
729	6	MYL9	P24844	Myosin regulatory light polypeptide 9 OS=Homo sapiens GN=MYL9 PE=1 SV=4
730	6	RASN	P01111	GTPase NRas OS=Homo sapiens GN=NRAS PE=1 SV=1
731	6	UB2L3	P68036	Ubiquitin-conjugating enzyme E2 L3 OS=Homo sapiens GN=UBE2L3 PE=1 SV=1
732	6	LAP2	Q96RT1	Protein LAP2 OS=Homo sapiens GN=ERBB2IP PE=1 SV=2
733	6	SERPH	P50454	Serpin H1 OS=Homo sapiens GN=SERPINH1 PE=1 SV=2
734	6	E5RHW4	E5RHW4	Erlin-2 (Fragment) OS=Homo sapiens GN=ERLIN2 PE=1 SV=1
735	6	C9JAI6	C9JAI6	CKLF-like MARVEL transmembrane domain-containing protein 5 OS=Homo sapiens GN=CMTM5 PE=1 SV=1
736	6	C9J9K3	C9J9K3	40S ribosomal protein SA (Fragment) OS=Homo sapiens GN=RPSA PE=1 SV=5
737	6	A0A087WUV8	A0A087WUV8	Basigin OS=Homo sapiens GN=BSG PE=1 SV=1
738	6	SH3L2	Q9UJC5	SH3 domain-binding glutamic acid-rich-like protein 2 OS=Homo sapiens GN=SH3BGRL2 PE=1 SV=2
739	6	GTPB2	Q9BX10	GTP-binding protein 2 OS=Homo sapiens GN=GTPBP2 PE=1 SV=1
740	6	STON2	Q8WXE9	Stonin-2 OS=Homo sapiens GN=STON2 PE=1 SV=1
741	6	C1QBP	Q07021	Complement component 1 Q subcomponent-binding protein, mitochondrial OS=Homo sapiens GN=C1QBP PE=1 SV=1
742	6	H4	P62805	Histone H4 OS=Homo sapiens GN=HIST1H4A PE=1 SV=2
743	6	LAMP2	P13473	Lysosome-associated membrane glycoprotein 2 OS=Homo sapiens GN=LAMP2 PE=1 SV=2
744	6	GILT	P13284	Gamma-interferon-inducible lysosomal thiol reductase OS=Homo sapiens GN=IFI30 PE=1 SV=3
745	6	RNAS2	P10153	Non-secretory ribonuclease OS=Homo sapiens GN=RNASE2 PE=1 SV=2
746	6	PLF4	P02776	Platelet factor 4 OS=Homo sapiens GN=PF4 PE=1 SV=2
747	6	KV305	P01623	Ig kappa chain V-III region WOL OS=Homo sapiens PE=1 SV=1
748	6	SH3L1	O75368	SH3 domain-binding glutamic acid-rich-like protein OS=Homo sapiens GN=SH3BGRL PE=1 SV=1
749	6	CUTA	O60888	Protein CutA OS=Homo sapiens GN=CUTA PE=1 SV=2
750	6	TGFI1	O43294	Transforming growth factor beta-1-induced transcript 1 protein OS=Homo sapiens GN=TGFB1I1 PE=1 SV=2
751	5.96	ODP2	P10515	Dihydrolipoyllysine-residue acetyltransferase component of pyruvate dehydrogenase complex, mitochondrial OS=Homo sapiens GN=DLAT PE=1 SV=3
752	5.96	H0YA96	H0YA96	Heterogeneous nuclear ribonucleoprotein D0 (Fragment) OS=Homo sapiens GN=HNRNPD PE=1 SV=1
753	5.93	HPCL1	P37235	Hippocalcin-like protein 1 OS=Homo sapiens GN=HPCAL1 PE=1 SV=3
754	5.9	ATPO	P48047	ATP synthase subunit O, mitochondrial OS=Homo sapiens GN=ATP5O PE=1 SV=1
755	5.89	B6VEX4	B6VEX4	Abl interactor 1 OS=Homo sapiens GN=ABI1 PE=1 SV=1
756	5.85	RAP1A	P62834	Ras-related protein Rap-1A OS=Homo sapiens GN=RAP1A PE=1 SV=1
757	5.81	THIO	P10599	Thioredoxin OS=Homo sapiens GN=TXN PE=1 SV=3
758	5.79	COX41	P13073	Cytochrome c oxidase subunit 4 isoform 1, mitochondrial OS=Homo sapiens GN=COX4I1 PE=1 SV=1
759	5.75	HEXB	P07686	Beta-hexosaminidase subunit beta OS=Homo sapiens GN=HEXB PE=1 SV=3
760	5.72	G3V5X6	G3V5X6	Heterogeneous nuclear ribonucleoproteins C1/C2 (Fragment) OS=Homo sapiens GN=HNRNPC PE=1 SV=1
761	5.7	E9PE82	E9PE82	Short-chain-specific acyl-CoA dehydrogenase, mitochondrial OS=Homo sapiens GN=ACADS PE=1 SV=1
762	5.7	E9PN17	E9PN17	ATP synthase subunit g, mitochondrial OS=Homo sapiens GN=ATP5L PE=1 SV=1
763	5.67	KCC1A	Q14012	Calcium/calmodulin-dependent protein kinase type 1 OS=Homo sapiens GN=CAMK1 PE=1 SV=1
764	5.66	RB27A	P51159	Ras-related protein Rab-27A OS=Homo sapiens GN=RAB27A PE=1 SV=3
765	5.65	6PGL	O95336	6-phosphogluconolactonase OS=Homo sapiens GN=PGLS PE=1 SV=2
766	5.59	Q5T5C7	Q5T5C7	Serine--tRNA ligase, cytoplasmic OS=Homo sapiens GN=SARS PE=1 SV=1
767	5.58	A8MXH2	A8MXH2	Nucleosome assembly protein 1-like 4 (Fragment) OS=Homo sapiens GN=NAP1L4 PE=1 SV=2
768	5.55	PDIA5	Q14554	Protein disulfide-isomerase A5 OS=Homo sapiens GN=PDIA5 PE=1 SV=1
769	5.52	UCRI	P47985	Cytochrome b-c1 complex subunit Rieske, mitochondrial OS=Homo sapiens GN=UQCRFS1 PE=1 SV=2
770	5.51	COX5B	P10606	Cytochrome c oxidase subunit 5B, mitochondrial OS=Homo sapiens GN=COX5B PE=1 SV=2
771	5.49	LTOR3	Q9UHA4	Ragulator complex protein LAMTOR3 OS=Homo sapiens GN=LAMTOR3 PE=1 SV=1
772	5.47	STK4	Q13043	Serine/threonine-protein kinase 4 OS=Homo sapiens GN=STK4 PE=1 SV=2
773	5.44	ITIH1	P19827	Inter-alpha-trypsin inhibitor heavy chain H1 OS=Homo sapiens GN=ITIH1 PE=1 SV=3
774	5.41	CAP7	P20160	Azurocidin OS=Homo sapiens GN=AZU1 PE=1 SV=3
775	5.4	CRP	P02741	C-reactive protein OS=Homo sapiens GN=CRP PE=1 SV=1
776	5.4	CYTB	P04080	Cystatin-B OS=Homo sapiens GN=CSTB PE=1 SV=2
777	5.38	PEBP1	P30086	Phosphatidylethanolamine-binding protein 1 OS=Homo sapiens GN=PEBP1 PE=1 SV=3
778	5.35	G5EA31	G5EA31	Protein transport protein Sec24C OS=Homo sapiens GN=SEC24C PE=1 SV=1
779	5.32	ITA5	P08648	Integrin alpha-5 OS=Homo sapiens GN=ITGA5 PE=1 SV=2
780	5.31	TRML1	Q86YW5	Trem-like transcript 1 protein OS=Homo sapiens GN=TREML1 PE=1 SV=2
781	5.27	PACN2	Q9UNF0	Protein kinase C and casein kinase substrate in neurons protein 2 OS=Homo sapiens GN=PACSIN2 PE=1 SV=2
782	5.25	PTN1	P18031	Tyrosine-protein phosphatase non-receptor type 1 OS=Homo sapiens GN=PTPN1 PE=1 SV=1
783	5.21	TPST2	O60704	Protein-tyrosine sulfotransferase 2 OS=Homo sapiens GN=TPST2 PE=1 SV=1
784	5.2	A0A0C4DFR6	A0A0C4DFR6	Protein SEC13 homolog OS=Homo sapiens GN=SEC13 PE=1 SV=1
785	5.19	SPB9	P50453	Serpin B9 OS=Homo sapiens GN=SERPINB9 PE=1 SV=1
786	5.18	EFHD2	Q96C19	EF-hand domain-containing protein D2 OS=Homo sapiens GN=EFHD2 PE=1 SV=1
787	5.17	U3KQK0	U3KQK0	Histone H2B OS=Homo sapiens GN=HIST1H2BN PE=1 SV=1
788	5.1	G8JLH6	G8JLH6	Tetraspanin (Fragment) OS=Homo sapiens GN=CD9 PE=1 SV=1
789	5.08	H3BLV4	H3BLV4	Sushi domain-containing protein 1 (Fragment) OS=Homo sapiens GN=SUSD1 PE=1 SV=1
790	5.07	NIT2	Q9NQR4	Omega-amidase NIT2 OS=Homo sapiens GN=NIT2 PE=1 SV=1
791	5.05	ITPR1	Q14643	Inositol 1,4,5-trisphosphate receptor type 1 OS=Homo sapiens GN=ITPR1 PE=1 SV=3
792	5.05	Q96C32	Q96C32	Polyubiquitin-C OS=Homo sapiens GN=UBC PE=1 SV=1
793	5.05	H7BXY5	H7BXY5	Nexilin (Fragment) OS=Homo sapiens GN=NEXN PE=1 SV=1
794	5.03	TOM40	O96008	Mitochondrial import receptor subunit TOM40 homolog OS=Homo sapiens GN=TOMM40 PE=1 SV=1
795	5.02	DBLOH	Q9NR28	Diablo homolog, mitochondrial OS=Homo sapiens GN=DIABLO PE=1 SV=1
796	5.02	J3KMY5	J3KMY5	Epididymal secretory protein E1 OS=Homo sapiens GN=NPC2 PE=1 SV=1
797	5	ACS2L	Q9NUB1	Acetyl-coenzyme A synthetase 2-like, mitochondrial OS=Homo sapiens GN=ACSS1 PE=1 SV=2
798	4.99	CO8A	P07357	Complement component C8 alpha chain OS=Homo sapiens GN=C8A PE=1 SV=2
799	4.98	SYYC	P54577	Tyrosine--tRNA ligase, cytoplasmic OS=Homo sapiens GN=YARS PE=1 SV=4
800	4.98	A0A024QZ42	A0A024QZ42	HCG1985580, isoform CRA_c OS=Homo sapiens GN=PDCD6 PE=1 SV=1
801	4.98	C9JFR7	C9JFR7	Cytochrome c (Fragment) OS=Homo sapiens GN=CYCS PE=1 SV=1
802	4.98	CD47	Q08722	Leukocyte surface antigen CD47 OS=Homo sapiens GN=CD47 PE=1 SV=1
803	4.95	B7Z645	B7Z645	Heterogeneous nuclear ribonucleoprotein Q OS=Homo sapiens GN=SYNCRIP PE=1 SV=1
804	4.94	X6RLR1	X6RLR1	Dynactin subunit 3 OS=Homo sapiens GN=DCTN3 PE=1 SV=1
805	4.91	C9JQ42	C9JQ42	Glycogenin-1 (Fragment) OS=Homo sapiens GN=GYG1 PE=1 SV=5
806	4.9	A0A087WYJ9	A0A087WYJ9	Ig mu chain C region OS=Homo sapiens GN=IGHM PE=1 SV=1
807	4.89	CATZ	Q9UBR2	Cathepsin Z OS=Homo sapiens GN=CTSZ PE=1 SV=1
808	4.88	PPM1F	P49593	Protein phosphatase 1F OS=Homo sapiens GN=PPM1F PE=1 SV=3
809	4.87	HINT2	Q9BX68	Histidine triad nucleotide-binding protein 2, mitochondrial OS=Homo sapiens GN=HINT2 PE=1 SV=1
810	4.85	PSD11	O00231	26S proteasome non-ATPase regulatory subunit 11 OS=Homo sapiens GN=PSMD11 PE=1 SV=3
811	4.83	A0A0D9SFK2	A0A0D9SFK2	Unconventional myosin-XVIIIa OS=Homo sapiens GN=MYO18A PE=1 SV=1
812	4.82	H0Y8Y3	H0Y8Y3	PDZ and LIM domain protein 5 (Fragment) OS=Homo sapiens GN=PDLIM5 PE=1 SV=1
813	4.82	MYADM	Q96S97	Myeloid-associated differentiation marker OS=Homo sapiens GN=MYADM PE=1 SV=2
814	4.78	TOM70	O94826	Mitochondrial import receptor subunit TOM70 OS=Homo sapiens GN=TOMM70A PE=1 SV=1
815	4.76	EPN4	Q14677	Clathrin interactor 1 OS=Homo sapiens GN=CLINT1 PE=1 SV=1
816	4.74	H0YBL1	H0YBL1	Inositol monophosphatase 1 (Fragment) OS=Homo sapiens GN=IMPA1 PE=1 SV=1
817	4.74	TMX1	Q9H3N1	Thioredoxin-related transmembrane protein 1 OS=Homo sapiens GN=TMX1 PE=1 SV=1
818	4.71	A0A0A6YYL4	A0A0A6YYL4	Coronin OS=Homo sapiens GN=CORO7-PAM16 PE=3 SV=1
819	4.68	A0A0B4J2A4	A0A0B4J2A4	3-ketoacyl-CoA thiolase, mitochondrial OS=Homo sapiens GN=ACAA2 PE=1 SV=1
820	4.68	RAB31	Q13636	Ras-related protein Rab-31 OS=Homo sapiens GN=RAB31 PE=1 SV=1
821	4.68	DEF3	P59666	Neutrophil defensin 3 OS=Homo sapiens GN=DEFA3 PE=1 SV=1
822	4.66	S100P	P25815	Protein S100-P OS=Homo sapiens GN=S100P PE=1 SV=2
823	4.65	D6RGI3	D6RGI3	Septin 11, isoform CRA_b OS=Homo sapiens GN=SEPT11 PE=1 SV=1
824	4.65	H7C003	H7C003	Protein phosphatase 1 regulatory subunit 7 (Fragment) OS=Homo sapiens GN=PPP1R7 PE=1 SV=1
825	4.63	UBA6	A0AVT1	Ubiquitin-like modifier-activating enzyme 6 OS=Homo sapiens GN=UBA6 PE=1 SV=1
826	4.61	EIF3E	P60228	Eukaryotic translation initiation factor 3 subunit E OS=Homo sapiens GN=EIF3E PE=1 SV=1
827	4.6	C9J0K6	C9J0K6	Sorcin OS=Homo sapiens GN=SRI PE=1 SV=1
828	4.59	CN37	P09543	2',3'-cyclic-nucleotide 3'-phosphodiesterase OS=Homo sapiens GN=CNP PE=1 SV=2
829	4.57	RAB6A	P20340	Ras-related protein Rab-6A OS=Homo sapiens GN=RAB6A PE=1 SV=3
830	4.57	PLBL1	Q6P4A8	Phospholipase B-like 1 OS=Homo sapiens GN=PLBD1 PE=1 SV=2
831	4.56	U3KQ56	U3KQ56	Glyoxylate reductase/hydroxypyruvate reductase OS=Homo sapiens GN=GRHPR PE=1 SV=1
832	4.56	PARVG	Q9HBI0	Gamma-parvin OS=Homo sapiens GN=PARVG PE=1 SV=1
833	4.54	K1C14	P02533	Keratin, type I cytoskeletal 14 OS=Homo sapiens GN=KRT14 PE=1 SV=4
834	4.52	PA24A	P47712	Cytosolic phospholipase A2 OS=Homo sapiens GN=PLA2G4A PE=1 SV=2
835	4.52	BAP31	P51572	B-cell receptor-associated protein 31 OS=Homo sapiens GN=BCAP31 PE=1 SV=3
836	4.52	FCERG	P30273	High affinity immunoglobulin epsilon receptor subunit gamma OS=Homo sapiens GN=FCER1G PE=1 SV=1
837	4.51	A0A087X2I1	A0A087X2I1	26S protease regulatory subunit 10B OS=Homo sapiens GN=PSMC6 PE=1 SV=1
838	4.51	J3KNF8	J3KNF8	Cytochrome b5 type B OS=Homo sapiens GN=CYB5B PE=1 SV=1
839	4.49	SSBP	Q04837	Single-stranded DNA-binding protein, mitochondrial OS=Homo sapiens GN=SSBP1 PE=1 SV=1
840	4.47	CATC	P53634	Dipeptidyl peptidase 1 OS=Homo sapiens GN=CTSC PE=1 SV=2
841	4.46	CBR1	P16152	Carbonyl reductase [NADPH] 1 OS=Homo sapiens GN=CBR1 PE=1 SV=3
842	4.46	XRCC5	P13010	X-ray repair cross-complementing protein 5 OS=Homo sapiens GN=XRCC5 PE=1 SV=3
843	4.43	DDX3Y	O15523	ATP-dependent RNA helicase DDX3Y OS=Homo sapiens GN=DDX3Y PE=1 SV=2
844	4.42	LOX5	P09917	Arachidonate 5-lipoxygenase OS=Homo sapiens GN=ALOX5 PE=1 SV=2
845	4.4	FLNB	O75369	Filamin-B OS=Homo sapiens GN=FLNB PE=1 SV=2
846	4.4	ABHDB	Q8NFV4	Alpha/beta hydrolase domain-containing protein 11 OS=Homo sapiens GN=ABHD11 PE=2 SV=1
847	4.4	TMED5	Q9Y3A6	Transmembrane emp24 domain-containing protein 5 OS=Homo sapiens GN=TMED5 PE=1 SV=1
848	4.39	ATPD	P30049	ATP synthase subunit delta, mitochondrial OS=Homo sapiens GN=ATP5D PE=1 SV=2
849	4.37	STXB5	Q5T5C0	Syntaxin-binding protein 5 OS=Homo sapiens GN=STXBP5 PE=1 SV=1
850	4.37	F5H6E2	F5H6E2	Unconventional myosin-Ic OS=Homo sapiens GN=MYO1C PE=1 SV=1
851	4.36	PSB7	Q99436	Proteasome subunit beta type-7 OS=Homo sapiens GN=PSMB7 PE=1 SV=1
852	4.34	H0YL72	H0YL72	Isocitrate dehydrogenase [NAD] subunit alpha, mitochondrial OS=Homo sapiens GN=IDH3A PE=1 SV=1
853	4.34	UFL1	O94874	E3 UFM1-protein ligase 1 OS=Homo sapiens GN=UFL1 PE=1 SV=2
854	4.34	J3QT03	J3QT03	Vascular non-inflammatory molecule 2 OS=Homo sapiens GN=VNN2 PE=1 SV=1
855	4.32	ARLY	P04424	Argininosuccinate lyase OS=Homo sapiens GN=ASL PE=1 SV=4
856	4.3	COX2	P00403	Cytochrome c oxidase subunit 2 OS=Homo sapiens GN=MT-CO2 PE=1 SV=1
857	4.29	D6RAM3	D6RAM3	Docking protein 3 OS=Homo sapiens GN=DOK3 PE=1 SV=1
858	4.28	K7EIK7	K7EIK7	Echinoderm microtubule-associated protein-like 2 OS=Homo sapiens GN=EML2 PE=1 SV=1
859	4.27	TOR4A	Q9NXH8	Torsin-4A OS=Homo sapiens GN=TOR4A PE=1 SV=2
860	4.26	J3KNF4	J3KNF4	Copper chaperone for superoxide dismutase OS=Homo sapiens GN=CCS PE=1 SV=1
861	4.24	SYRC	P54136	Arginine--tRNA ligase, cytoplasmic OS=Homo sapiens GN=RARS PE=1 SV=2
862	4.24	CAN2	P17655	Calpain-2 catalytic subunit OS=Homo sapiens GN=CAPN2 PE=1 SV=6
863	4.24	LASP1	Q14847	LIM and SH3 domain protein 1 OS=Homo sapiens GN=LASP1 PE=1 SV=2
864	4.22	B4DJC3	B4DJC3	Histone H2A OS=Homo sapiens GN=H2AFY PE=1 SV=1
865	4.22	E7EU13	E7EU13	Arf-GAP with Rho-GAP domain, ANK repeat and PH domain-containing protein 1 OS=Homo sapiens GN=ARAP1 PE=1 SV=1
866	4.2	PRAF3	O75915	PRA1 family protein 3 OS=Homo sapiens GN=ARL6IP5 PE=1 SV=1
867	4.19	SKAP2	O75563	Src kinase-associated phosphoprotein 2 OS=Homo sapiens GN=SKAP2 PE=1 SV=1
868	4.18	B4DHS6	B4DHS6	cDNA FLJ55206, highly similar to Loss of heterozygosity 11 chromosomal region 2 gene A protein OS=Homo sapiens GN=VWA5A PE=1 SV=1
869	4.18	DNJA2	O60884	DnaJ homolog subfamily A member 2 OS=Homo sapiens GN=DNAJA2 PE=1 SV=1
870	4.16	FMNL1	O95466	Formin-like protein 1 OS=Homo sapiens GN=FMNL1 PE=1 SV=3
871	4.13	Q5VY30	Q5VY30	Retinol binding protein 4, plasma, isoform CRA_b OS=Homo sapiens GN=RBP4 PE=1 SV=2
872	4.09	ST1A1	P50225	Sulfotransferase 1A1 OS=Homo sapiens GN=SULT1A1 PE=1 SV=3
873	4.09	CH3L1	P36222	Chitinase-3-like protein 1 OS=Homo sapiens GN=CHI3L1 PE=1 SV=2
874	4.09	E9PGT6	E9PGT6	COP9 signalosome complex subunit 8 OS=Homo sapiens GN=COPS8 PE=1 SV=1
875	4.09	H0YCY6	H0YCY6	Protein TKFC (Fragment) OS=Homo sapiens GN=TKFC PE=1 SV=1
876	4.07	ASAP2	O43150	Arf-GAP with SH3 domain, ANK repeat and PH domain-containing protein 2 OS=Homo sapiens GN=ASAP2 PE=1 SV=3
877	4.07	GMPPB	Q9Y5P6	Mannose-1-phosphate guanyltransferase beta OS=Homo sapiens GN=GMPPB PE=1 SV=2
878	4.06	J3KPE3	J3KPE3	Guanine nucleotide-binding protein subunit beta-2-like 1 OS=Homo sapiens GN=GNB2L1 PE=1 SV=1
879	4.05	S10A4	P26447	Protein S100-A4 OS=Homo sapiens GN=S100A4 PE=1 SV=1
880	4.04	ITPR2	Q14571	Inositol 1,4,5-trisphosphate receptor type 2 OS=Homo sapiens GN=ITPR2 PE=1 SV=2
881	4.04	D6RCD0	D6RCD0	Estradiol 17-beta-dehydrogenase 11 OS=Homo sapiens GN=HSD17B11 PE=1 SV=2
882	4.04	TCO1	P20061	Transcobalamin-1 OS=Homo sapiens GN=TCN1 PE=1 SV=2
883	4.03	F16P1	P09467	Fructose-1,6-bisphosphatase 1 OS=Homo sapiens GN=FBP1 PE=1 SV=5
884	4.03	PDK1	Q15118	[Pyruvate dehydrogenase (acetyl-transferring)] kinase isozyme 1, mitochondrial OS=Homo sapiens GN=PDK1 PE=1 SV=1
885	4.03	COMT	P21964	Catechol O-methyltransferase OS=Homo sapiens GN=COMT PE=1 SV=2
886	4.01	G3V394	G3V394	Unconventional myosin-Va OS=Homo sapiens GN=MYO5A PE=1 SV=1
887	4.01	Q5T2B5	Q5T2B5	Cullin-2 OS=Homo sapiens GN=CUL2 PE=1 SV=1
888	4.01	D6R9W4	D6R9W4	Drebrin (Fragment) OS=Homo sapiens GN=DBN1 PE=1 SV=1
889	4.01	MP2K3	P46734	Dual specificity mitogen-activated protein kinase kinase 3 OS=Homo sapiens GN=MAP2K3 PE=1 SV=2
890	4.01	CY1	P08574	Cytochrome c1, heme protein, mitochondrial OS=Homo sapiens GN=CYC1 PE=1 SV=3
891	4	Q5TCU3	Q5TCU3	Tropomyosin beta chain OS=Homo sapiens GN=TPM2 PE=1 SV=1
892	4	RAB1A	P62820	Ras-related protein Rab-1A OS=Homo sapiens GN=RAB1A PE=1 SV=3
893	4	A1AG2	P19652	Alpha-1-acid glycoprotein 2 OS=Homo sapiens GN=ORM2 PE=1 SV=2
894	4	HTRA2	O43464	Serine protease HTRA2, mitochondrial OS=Homo sapiens GN=HTRA2 PE=1 SV=2
895	4	H7C3I1	H7C3I1	Hsc70-interacting protein (Fragment) OS=Homo sapiens GN=ST13 PE=1 SV=1
896	4	G3V325	G3V325	Protein ATP5J2-PTCD1 OS=Homo sapiens GN=ATP5J2-PTCD1 PE=4 SV=1
897	4	FIS1	Q9Y3D6	Mitochondrial fission 1 protein OS=Homo sapiens GN=FIS1 PE=1 SV=2
898	4	TTYH3	Q9C0H2	Protein tweety homolog 3 OS=Homo sapiens GN=TTYH3 PE=1 SV=3
899	4	PLP2	Q04941	Proteolipid protein 2 OS=Homo sapiens GN=PLP2 PE=1 SV=1
900	4	K7ER15	K7ER15	Haloacid dehalogenase-like hydrolase domain-containing protein 2 (Fragment) OS=Homo sapiens GN=HDHD2 PE=1 SV=1
901	4	K7EN94	K7EN94	TAR DNA-binding protein 43 (Fragment) OS=Homo sapiens GN=TARDBP PE=1 SV=4
902	4	J3KQ18	J3KQ18	D-dopachrome decarboxylase OS=Homo sapiens GN=DDT PE=1 SV=1
903	4	I6L8B7	I6L8B7	Fatty acid-binding protein, epidermal OS=Homo sapiens GN=FABP5 PE=1 SV=1
904	4	H7C1D4	H7C1D4	Translin (Fragment) OS=Homo sapiens GN=TSN PE=1 SV=1
905	4	H0YI09	H0YI09	Methyltransferase-like protein 7A (Fragment) OS=Homo sapiens GN=METTL7A PE=1 SV=1
906	4	H0YGT2	H0YGT2	Cation-dependent mannose-6-phosphate receptor (Fragment) OS=Homo sapiens GN=M6PR PE=1 SV=1
907	4	H0Y4R1	H0Y4R1	Inosine-5'-monophosphate dehydrogenase 2 (Fragment) OS=Homo sapiens GN=IMPDH2 PE=1 SV=1
908	4	F8WAR4	F8WAR4	MICOS complex subunit MIC19 OS=Homo sapiens GN=CHCHD3 PE=1 SV=1
909	4	F8VSC5	F8VSC5	SCY1-like protein 2 (Fragment) OS=Homo sapiens GN=SCYL2 PE=1 SV=1
910	4	B8ZZ54	B8ZZ54	10 kDa heat shock protein, mitochondrial OS=Homo sapiens GN=HSPE1 PE=1 SV=1
911	4	A6NEP9	A6NEP9	Tetraspanin (Fragment) OS=Homo sapiens GN=TSPAN14 PE=1 SV=2
912	4	A0A087X2E2	A0A087X2E2	Carcinoembryonic antigen-related cell adhesion molecule 8 OS=Homo sapiens GN=CEACAM8 PE=1 SV=1
913	4	RETN	Q9HD89	Resistin OS=Homo sapiens GN=RETN PE=2 SV=1
914	4	GAPR1	Q9H4G4	Golgi-associated plant pathogenesis-related protein 1 OS=Homo sapiens GN=GLIPR2 PE=1 SV=3
915	4	AN32E	Q9BTT0	Acidic leucine-rich nuclear phosphoprotein 32 family member E OS=Homo sapiens GN=ANP32E PE=1 SV=1
916	4	PRRC1	Q96M27	Protein PRRC1 OS=Homo sapiens GN=PRRC1 PE=1 SV=1
917	4	S10AC	P80511	Protein S100-A12 OS=Homo sapiens GN=S100A12 PE=1 SV=2
918	4	PA1B2	P68402	Platelet-activating factor acetylhydrolase IB subunit beta OS=Homo sapiens GN=PAFAH1B2 PE=1 SV=1
919	4	FKB1A	P62942	Peptidyl-prolyl cis-trans isomerase FKBP1A OS=Homo sapiens GN=FKBP1A PE=1 SV=2
920	4	BID	P55957	BH3-interacting domain death agonist OS=Homo sapiens GN=BID PE=1 SV=1
921	4	SSRD	P51571	Translocon-associated protein subunit delta OS=Homo sapiens GN=SSR4 PE=1 SV=1
922	4	CDD	P32320	Cytidine deaminase OS=Homo sapiens GN=CDA PE=1 SV=2
923	4	PSB6	P28072	Proteasome subunit beta type-6 OS=Homo sapiens GN=PSMB6 PE=1 SV=4
924	4	PUR2	P22102	Trifunctional purine biosynthetic protein adenosine-3 OS=Homo sapiens GN=GART PE=1 SV=1
925	4	CX6B1	P14854	Cytochrome c oxidase subunit 6B1 OS=Homo sapiens GN=COX6B1 PE=1 SV=2
926	4	PEPD	P12955	Xaa-Pro dipeptidase OS=Homo sapiens GN=PEPD PE=1 SV=3
927	3.96	TYB4	P62328	Thymosin beta-4 OS=Homo sapiens GN=TMSB4X PE=1 SV=2
928	3.92	ARF5	P84085	ADP-ribosylation factor 5 OS=Homo sapiens GN=ARF5 PE=1 SV=2
929	3.92	F5H157	F5H157	Ras-related protein Rab-35 (Fragment) OS=Homo sapiens GN=RAB35 PE=1 SV=1
930	3.92	FKBP2	P26885	Peptidyl-prolyl cis-trans isomerase FKBP2 OS=Homo sapiens GN=FKBP2 PE=1 SV=2
931	3.92	DNJC3	Q13217	DnaJ homolog subfamily C member 3 OS=Homo sapiens GN=DNAJC3 PE=1 SV=1
932	3.92	KCD12	Q96CX2	BTB/POZ domain-containing protein KCTD12 OS=Homo sapiens GN=KCTD12 PE=1 SV=1
933	3.89	ACTBL	Q562R1	Beta-actin-like protein 2 OS=Homo sapiens GN=ACTBL2 PE=1 SV=2
934	3.89	H0YDK7	H0YDK7	Ras-related protein Rab-30 (Fragment) OS=Homo sapiens GN=RAB30 PE=1 SV=1
935	3.89	ZA2G	P25311	Zinc-alpha-2-glycoprotein OS=Homo sapiens GN=AZGP1 PE=1 SV=2
936	3.89	DYL2	Q96FJ2	Dynein light chain 2, cytoplasmic OS=Homo sapiens GN=DYNLL2 PE=1 SV=1
937	3.89	F6WIT2	F6WIT2	Serine/threonine-protein phosphatase 2A activator OS=Homo sapiens GN=PPP2R4 PE=1 SV=1
938	3.84	HIBCH	Q6NVY1	3-hydroxyisobutyryl-CoA hydrolase, mitochondrial OS=Homo sapiens GN=HIBCH PE=1 SV=2
939	3.83	M0QXB4	M0QXB4	Coatomer protein complex, subunit epsilon, isoform CRA_g OS=Homo sapiens GN=COPE PE=1 SV=1
940	3.77	H0UI06	H0UI06	Cytochrome c oxidase subunit 7A2, mitochondrial OS=Homo sapiens GN=COX7A2 PE=1 SV=1
941	3.75	K2C5	P13647	Keratin, type II cytoskeletal 5 OS=Homo sapiens GN=KRT5 PE=1 SV=3
942	3.73	X6R8A1	X6R8A1	Carboxypeptidase OS=Homo sapiens GN=CTSA PE=1 SV=1
943	3.72	GNAI3	P08754	Guanine nucleotide-binding protein G(k) subunit alpha OS=Homo sapiens GN=GNAI3 PE=1 SV=3
944	3.72	B1AHC9	B1AHC9	X-ray repair cross-complementing protein 6 OS=Homo sapiens GN=XRCC6 PE=1 SV=1
945	3.72	J3QKK8	J3QKK8	Prostamide/prostaglandin F synthase (Fragment) OS=Homo sapiens GN=FAM213B PE=1 SV=1
946	3.66	ATG3	Q9NT62	Ubiquitin-like-conjugating enzyme ATG3 OS=Homo sapiens GN=ATG3 PE=1 SV=1
947	3.65	POTEJ	P0CG39	POTE ankyrin domain family member J OS=Homo sapiens GN=POTEJ PE=3 SV=1
948	3.64	CSN5	Q92905	COP9 signalosome complex subunit 5 OS=Homo sapiens GN=COPS5 PE=1 SV=4
949	3.62	PSMD7	P51665	26S proteasome non-ATPase regulatory subunit 7 OS=Homo sapiens GN=PSMD7 PE=1 SV=2
950	3.62	DP13B	Q8NEU8	DCC-interacting protein 13-beta OS=Homo sapiens GN=APPL2 PE=1 SV=3
951	3.62	D6RBW1	D6RBW1	Eukaryotic translation initiation factor 4E OS=Homo sapiens GN=EIF4E PE=1 SV=1
952	3.6	X6RM59	X6RM59	5'-nucleotidase OS=Homo sapiens GN=NT5C3A PE=1 SV=1
953	3.59	H0YAQ5	H0YAQ5	Laminin subunit alpha-4 (Fragment) OS=Homo sapiens GN=LAMA4 PE=1 SV=2
954	3.55	D6RHZ5	D6RHZ5	Protein transport protein Sec31A OS=Homo sapiens GN=SEC31A PE=1 SV=1
955	3.55	E7EM64	E7EM64	COP9 signalosome complex subunit 6 OS=Homo sapiens GN=COPS6 PE=1 SV=1
956	3.55	CPT2	P23786	Carnitine O-palmitoyltransferase 2, mitochondrial OS=Homo sapiens GN=CPT2 PE=1 SV=2
957	3.54	C9J2C4	C9J2C4	DnaJ homolog subfamily B member 6 (Fragment) OS=Homo sapiens GN=DNAJB6 PE=1 SV=1
958	3.52	ACTY	P42025	Beta-centractin OS=Homo sapiens GN=ACTR1B PE=1 SV=1
959	3.51	Q5W0H4	Q5W0H4	Translationally-controlled tumor protein OS=Homo sapiens GN=TPT1 PE=1 SV=1
960	3.49	GGH	Q92820	Gamma-glutamyl hydrolase OS=Homo sapiens GN=GGH PE=1 SV=2
961	3.48	GCYA3	Q02108	Guanylate cyclase soluble subunit alpha-3 OS=Homo sapiens GN=GUCY1A3 PE=1 SV=2
962	3.46	B4DDD8	B4DDD8	Histidine--tRNA ligase, cytoplasmic OS=Homo sapiens GN=HARS PE=1 SV=1
963	3.46	ADK	P55263	Adenosine kinase OS=Homo sapiens GN=ADK PE=1 SV=2
964	3.45	C9J0D1	C9J0D1	Histone H2A OS=Homo sapiens GN=H2AFV PE=3 SV=1
965	3.43	K7ES98	K7ES98	Minor histocompatibility protein HA-1 OS=Homo sapiens GN=HMHA1 PE=1 SV=1
966	3.42	LHPL2	Q6ZUX7	Lipoma HMGIC fusion partner-like 2 protein OS=Homo sapiens GN=LHFPL2 PE=2 SV=2
967	3.4	A6NKZ2	A6NKZ2	N-acylglucosamine 2-epimerase OS=Homo sapiens GN=RENBP PE=1 SV=2
968	3.4	MCTS1	Q9ULC4	Malignant T-cell-amplified sequence 1 OS=Homo sapiens GN=MCTS1 PE=1 SV=1
969	3.36	Q7RTN0	Q7RTN0	Reticulon OS=Homo sapiens GN=RTN2 PE=1 SV=1
970	3.36	FA9	P00740	Coagulation factor IX OS=Homo sapiens GN=F9 PE=1 SV=2
971	3.36	PPP6	O00743	Serine/threonine-protein phosphatase 6 catalytic subunit OS=Homo sapiens GN=PPP6C PE=1 SV=1
972	3.36	LRC59	Q96AG4	Leucine-rich repeat-containing protein 59 OS=Homo sapiens GN=LRRC59 PE=1 SV=1
973	3.36	TOLIP	Q9H0E2	Toll-interacting protein OS=Homo sapiens GN=TOLLIP PE=1 SV=1
974	3.36	CBPN	P15169	Carboxypeptidase N catalytic chain OS=Homo sapiens GN=CPN1 PE=1 SV=1
975	3.28	SMD3	P62318	Small nuclear ribonucleoprotein Sm D3 OS=Homo sapiens GN=SNRPD3 PE=1 SV=1
976	3.28	BGAL	P16278	Beta-galactosidase OS=Homo sapiens GN=GLB1 PE=1 SV=2
977	3.27	TGM2	P21980	Protein-glutamine gamma-glutamyltransferase 2 OS=Homo sapiens GN=TGM2 PE=1 SV=2
978	3.25	R4GN98	R4GN98	Protein S100 (Fragment) OS=Homo sapiens GN=S100A6 PE=1 SV=1
979	3.24	LTOR1	Q6IAA8	Ragulator complex protein LAMTOR1 OS=Homo sapiens GN=LAMTOR1 PE=1 SV=2
980	3.23	LMAN1	P49257	Protein ERGIC-53 OS=Homo sapiens GN=LMAN1 PE=1 SV=2
981	3.21	PSDE	O00487	26S proteasome non-ATPase regulatory subunit 14 OS=Homo sapiens GN=PSMD14 PE=1 SV=1
982	3.2	ASC	Q9ULZ3	Apoptosis-associated speck-like protein containing a CARD OS=Homo sapiens GN=PYCARD PE=1 SV=2
983	3.19	NB5R1	Q9UHQ9	NADH-cytochrome b5 reductase 1 OS=Homo sapiens GN=CYB5R1 PE=1 SV=1
984	3.17	ECP	P12724	Eosinophil cationic protein OS=Homo sapiens GN=RNASE3 PE=1 SV=2
985	3.16	1C15	Q07000	HLA class I histocompatibility antigen, Cw-15 alpha chain OS=Homo sapiens GN=HLA-C PE=1 SV=1
986	3.15	NHRF1	O14745	Na(+)/H(+) exchange regulatory cofactor NHE-RF1 OS=Homo sapiens GN=SLC9A3R1 PE=1 SV=4
987	3.15	SCAM2	O15127	Secretory carrier-associated membrane protein 2 OS=Homo sapiens GN=SCAMP2 PE=1 SV=2
988	3.13	HNRPF	P52597	Heterogeneous nuclear ribonucleoprotein F OS=Homo sapiens GN=HNRNPF PE=1 SV=3
989	3.13	CTL2	Q8IWA5	Choline transporter-like protein 2 OS=Homo sapiens GN=SLC44A2 PE=1 SV=3
990	3.13	H7BYE6	H7BYE6	Rho GTPase-activating protein 6 (Fragment) OS=Homo sapiens GN=ARHGAP6 PE=1 SV=1
991	3.11	MEMO1	Q9Y316	Protein MEMO1 OS=Homo sapiens GN=MEMO1 PE=1 SV=1
992	3.1	SPB10	P48595	Serpin B10 OS=Homo sapiens GN=SERPINB10 PE=1 SV=1
993	3.06	PSMD3	O43242	26S proteasome non-ATPase regulatory subunit 3 OS=Homo sapiens GN=PSMD3 PE=1 SV=2
994	3.06	J3KR23	J3KR23	IST1 homolog (Fragment) OS=Homo sapiens GN=IST1 PE=1 SV=1
995	3.06	CBX3	Q13185	Chromobox protein homolog 3 OS=Homo sapiens GN=CBX3 PE=1 SV=4
996	3.05	H0YK42	H0YK42	Sorting nexin-1 OS=Homo sapiens GN=SNX1 PE=1 SV=1
997	3.05	CN166	Q9Y224	UPF0568 protein C14orf166 OS=Homo sapiens GN=C14orf166 PE=1 SV=1
998	3.04	STK39	Q9UEW8	STE20/SPS1-related proline-alanine-rich protein kinase OS=Homo sapiens GN=STK39 PE=1 SV=3
999	3	P4HA1	P13674	Prolyl 4-hydroxylase subunit alpha-1 OS=Homo sapiens GN=P4HA1 PE=1 SV=2
1000	2.99	D6RHI9	D6RHI9	Ribonuclease T2 (Fragment) OS=Homo sapiens GN=RNASET2 PE=1 SV=5
1001	2.98	H3BPK3	H3BPK3	Hydroxyacylglutathione hydrolase, mitochondrial (Fragment) OS=Homo sapiens GN=HAGH PE=1 SV=1
1002	2.95	F8W9S7	F8W9S7	GTPase-activating protein and VPS9 domain-containing protein 1 OS=Homo sapiens GN=GAPVD1 PE=1 SV=1
1003	2.95	KT3K	Q9HA64	Ketosamine-3-kinase OS=Homo sapiens GN=FN3KRP PE=1 SV=2
1004	2.93	RAB3D	O95716	Ras-related protein Rab-3D OS=Homo sapiens GN=RAB3D PE=1 SV=1
1005	2.91	KINH	P33176	Kinesin-1 heavy chain OS=Homo sapiens GN=KIF5B PE=1 SV=1
1006	2.88	E7EQG2	E7EQG2	Eukaryotic initiation factor 4A-II OS=Homo sapiens GN=EIF4A2 PE=1 SV=1
1007	2.87	C9JIZ6	C9JIZ6	Prosaposin OS=Homo sapiens GN=PSAP PE=1 SV=2
1008	2.86	NIPS2	O75323	Protein NipSnap homolog 2 OS=Homo sapiens GN=GBAS PE=1 SV=1
1009	2.86	H0YDV5	H0YDV5	Myc target protein 1 (Fragment) OS=Homo sapiens GN=MYCT1 PE=1 SV=1
1010	2.85	2009-09-01	Q9UHD8	Septin-9 OS=Homo sapiens GN=SEPT9 PE=1 SV=2
1011	2.84	E5KLK1	E5KLK1	Dynamin-like 120 kDa protein, mitochondrial OS=Homo sapiens GN=OPA1 PE=1 SV=1
1012	2.83	A0A0G2JPD4	A0A0G2JPD4	Uncharacterized protein OS=Homo sapiens PE=4 SV=1
1013	2.83	E7EPM6	E7EPM6	Long-chain-fatty-acid--CoA ligase 1 OS=Homo sapiens GN=ACSL1 PE=1 SV=1
1014	2.83	E7ET33	E7ET33	Inter-alpha-trypsin inhibitor heavy chain H3 OS=Homo sapiens GN=ITIH3 PE=1 SV=1
1015	2.8	ARL1	P40616	ADP-ribosylation factor-like protein 1 OS=Homo sapiens GN=ARL1 PE=1 SV=1
1016	2.79	CKLF6	Q9NX76	CKLF-like MARVEL transmembrane domain-containing protein 6 OS=Homo sapiens GN=CMTM6 PE=1 SV=1
1017	2.78	GTR1	P11166	Solute carrier family 2, facilitated glucose transporter member 1 OS=Homo sapiens GN=SLC2A1 PE=1 SV=2
1018	2.78	BGH3	Q15582	Transforming growth factor-beta-induced protein ig-h3 OS=Homo sapiens GN=TGFBI PE=1 SV=1
1019	2.76	RADI	P35241	Radixin OS=Homo sapiens GN=RDX PE=1 SV=1
1020	2.75	STXB3	O00186	Syntaxin-binding protein 3 OS=Homo sapiens GN=STXBP3 PE=1 SV=2
1021	2.72	E9PJC7	E9PJC7	Tetraspanin (Fragment) OS=Homo sapiens GN=CD82 PE=1 SV=1
1022	2.72	F5H7G1	F5H7G1	Complement component C8 beta chain OS=Homo sapiens GN=C8B PE=1 SV=1
1023	2.69	SPCS3	P61009	Signal peptidase complex subunit 3 OS=Homo sapiens GN=SPCS3 PE=1 SV=1
1024	2.68	H7BYD0	H7BYD0	NADH dehydrogenase [ubiquinone] 1 alpha subcomplex subunit 5 (Fragment) OS=Homo sapiens GN=NDUFA5 PE=1 SV=1
1025	2.67	Q3BDU5	Q3BDU5	Prelamin-A/C OS=Homo sapiens GN=LMNA PE=1 SV=1
1026	2.67	CD68	P34810	Macrosialin OS=Homo sapiens GN=CD68 PE=1 SV=2
1027	2.65	K7EKE6	K7EKE6	Lon protease homolog, mitochondrial OS=Homo sapiens GN=LONP1 PE=1 SV=1
1028	2.65	A8K878	A8K878	Mesencephalic astrocyte-derived neurotrophic factor OS=Homo sapiens GN=MANF PE=1 SV=1
1029	2.64	KPRB	O60256	Phosphoribosyl pyrophosphate synthase-associated protein 2 OS=Homo sapiens GN=PRPSAP2 PE=1 SV=1
1030	2.63	J3KR44	J3KR44	Ubiquitin thioesterase OTUB1 OS=Homo sapiens GN=OTUB1 PE=1 SV=2
1031	2.62	AHNK	Q09666	Neuroblast differentiation-associated protein AHNAK OS=Homo sapiens GN=AHNAK PE=1 SV=2
1032	2.61	DNJC5	Q9H3Z4	DnaJ homolog subfamily C member 5 OS=Homo sapiens GN=DNAJC5 PE=1 SV=1
1033	2.6	UBR4	Q5T4S7	E3 ubiquitin-protein ligase UBR4 OS=Homo sapiens GN=UBR4 PE=1 SV=1
1034	2.6	EIF3I	Q13347	Eukaryotic translation initiation factor 3 subunit I OS=Homo sapiens GN=EIF3I PE=1 SV=1
1035	2.59	CAB39	Q9Y376	Calcium-binding protein 39 OS=Homo sapiens GN=CAB39 PE=1 SV=1
1036	2.57	B0QY01	B0QY01	Target of Myb protein 1 (Fragment) OS=Homo sapiens GN=TOM1 PE=1 SV=5
1037	2.56	CD151	P48509	CD151 antigen OS=Homo sapiens GN=CD151 PE=1 SV=3
1038	2.53	SFXN1	Q9H9B4	Sideroflexin-1 OS=Homo sapiens GN=SFXN1 PE=1 SV=4
1039	2.52	K7EK07	K7EK07	Histone H3 (Fragment) OS=Homo sapiens GN=H3F3B PE=1 SV=1
1040	2.51	DDI2	Q5TDH0	Protein DDI1 homolog 2 OS=Homo sapiens GN=DDI2 PE=1 SV=1
1041	2.51	A0A087WW23	A0A087WW23	Arachidonate 5-lipoxygenase-activating protein OS=Homo sapiens GN=ALOX5AP PE=1 SV=1
1042	2.51	Q5H9A7	Q5H9A7	Metalloproteinase inhibitor 1 OS=Homo sapiens GN=TIMP1 PE=1 SV=1
1043	2.49	FGR	P09769	Tyrosine-protein kinase Fgr OS=Homo sapiens GN=FGR PE=1 SV=2
1044	2.49	BACH	O00154	Cytosolic acyl coenzyme A thioester hydrolase OS=Homo sapiens GN=ACOT7 PE=1 SV=3
1045	2.46	VPP1	Q93050	V-type proton ATPase 116 kDa subunit a isoform 1 OS=Homo sapiens GN=ATP6V0A1 PE=1 SV=3
1046	2.46	CC50A	Q9NV96	Cell cycle control protein 50A OS=Homo sapiens GN=TMEM30A PE=1 SV=1
1047	2.46	G3XAM2	G3XAM2	Complement factor I OS=Homo sapiens GN=CFI PE=1 SV=1
1048	2.45	XRP2	O75695	Protein XRP2 OS=Homo sapiens GN=RP2 PE=1 SV=4
1049	2.42	41	P11171	Protein 4.1 OS=Homo sapiens GN=EPB41 PE=1 SV=4
1050	2.42	NDUA9	Q16795	NADH dehydrogenase [ubiquinone] 1 alpha subcomplex subunit 9, mitochondrial OS=Homo sapiens GN=NDUFA9 PE=1 SV=2
1051	2.42	GPNMB	Q14956	Transmembrane glycoprotein NMB OS=Homo sapiens GN=GPNMB PE=1 SV=2
1052	2.4	TSN33	Q86UF1	Tetraspanin-33 OS=Homo sapiens GN=TSPAN33 PE=2 SV=1
1053	2.39	F8W156	F8W156	Coatomer subunit zeta-1 OS=Homo sapiens GN=COPZ1 PE=1 SV=1
1054	2.38	VPS4B	O75351	Vacuolar protein sorting-associated protein 4B OS=Homo sapiens GN=VPS4B PE=1 SV=2
1055	2.37	B0QY89	B0QY89	Eukaryotic translation initiation factor 3 subunit L OS=Homo sapiens GN=EIF3L PE=1 SV=1
1056	2.36	FYB	O15117	FYN-binding protein OS=Homo sapiens GN=FYB PE=1 SV=2
1057	2.35	M0QXS5	M0QXS5	Heterogeneous nuclear ribonucleoprotein L (Fragment) OS=Homo sapiens GN=HNRNPL PE=1 SV=1
1058	2.33	RRAS	P10301	Ras-related protein R-Ras OS=Homo sapiens GN=RRAS PE=1 SV=1
1059	2.32	F8VYY9	F8VYY9	5'-AMP-activated protein kinase subunit gamma-1 OS=Homo sapiens GN=PRKAG1 PE=1 SV=1
1060	2.31	I3L0A0	I3L0A0	HCG2044781 OS=Homo sapiens GN=TMEM189-UBE2V1 PE=4 SV=1
1061	2.3	E7EPT4	E7EPT4	NADH dehydrogenase [ubiquinone] flavoprotein 2, mitochondrial OS=Homo sapiens GN=NDUFV2 PE=1 SV=1
1062	2.3	UCHL3	P15374	Ubiquitin carboxyl-terminal hydrolase isozyme L3 OS=Homo sapiens GN=UCHL3 PE=1 SV=1
1063	2.29	J3KN36	J3KN36	Nodal modulator 3 OS=Homo sapiens GN=NOMO3 PE=1 SV=1
1064	2.29	ABRAL	Q9P1F3	Costars family protein ABRACL OS=Homo sapiens GN=ABRACL PE=1 SV=1
1065	2.27	F8VWS0	F8VWS0	60S acidic ribosomal protein P0 OS=Homo sapiens GN=RPLP0 PE=1 SV=1
1066	2.27	EIF3B	P55884	Eukaryotic translation initiation factor 3 subunit B OS=Homo sapiens GN=EIF3B PE=1 SV=3
1067	2.25	F8W022	F8W022	Tetraspanin (Fragment) OS=Homo sapiens GN=CD63 PE=1 SV=1
1068	2.24	PRS4	P62191	26S protease regulatory subunit 4 OS=Homo sapiens GN=PSMC1 PE=1 SV=1
1069	2.23	USP9X	Q93008	Probable ubiquitin carboxyl-terminal hydrolase FAF-X OS=Homo sapiens GN=USP9X PE=1 SV=3
1070	2.22	SPSY	P52788	Spermine synthase OS=Homo sapiens GN=SMS PE=1 SV=2
1071	2.21	GYS1	P13807	Glycogen [starch] synthase, muscle OS=Homo sapiens GN=GYS1 PE=1 SV=2
1072	2.21	H3BNX8	H3BNX8	Cytochrome c oxidase subunit 5A, mitochondrial OS=Homo sapiens GN=COX5A PE=1 SV=1
1073	2.21	NTF2	P61970	Nuclear transport factor 2 OS=Homo sapiens GN=NUTF2 PE=1 SV=1
1074	2.21	LEG3	P17931	Galectin-3 OS=Homo sapiens GN=LGALS3 PE=1 SV=5
1075	2.2	G3V158	G3V158	2-deoxyribose-5-phosphate aldolase homolog (C. elegans), isoform CRA_a OS=Homo sapiens GN=DERA PE=1 SV=1
1076	2.19	NIT1	Q86X76	Nitrilase homolog 1 OS=Homo sapiens GN=NIT1 PE=1 SV=2
1077	2.17	RS12	P25398	40S ribosomal protein S12 OS=Homo sapiens GN=RPS12 PE=1 SV=3
1078	2.17	F1T0B3	F1T0B3	ATP-dependent RNA helicase DDX1 OS=Homo sapiens GN=DDX1 PE=1 SV=1
1079	2.16	ATP5I	P56385	ATP synthase subunit e, mitochondrial OS=Homo sapiens GN=ATP5I PE=1 SV=2
1080	2.15	PPCE	P48147	Prolyl endopeptidase OS=Homo sapiens GN=PREP PE=1 SV=2
1081	2.15	X6R390	X6R390	AP-2 complex subunit sigma OS=Homo sapiens GN=AP2S1 PE=1 SV=1
1082	2.14	A0A087X0X3	A0A087X0X3	Heterogeneous nuclear ribonucleoprotein M OS=Homo sapiens GN=HNRNPM PE=1 SV=1
1083	2.13	PPM1A	P35813	Protein phosphatase 1A OS=Homo sapiens GN=PPM1A PE=1 SV=1
1084	2.13	E7EPV7	E7EPV7	Alpha-synuclein OS=Homo sapiens GN=SNCA PE=1 SV=1
1085	2.12	A0A096LPE2	A0A096LPE2	Protein SAA2-SAA4 OS=Homo sapiens GN=SAA2-SAA4 PE=4 SV=1
1086	2.11	G3V126	G3V126	ATPase, H+ transporting, lysosomal 50/57kDa, V1 subunit H, isoform CRA_c OS=Homo sapiens GN=ATP6V1H PE=1 SV=1
1087	2.11	PITH1	Q9GZP4	PITH domain-containing protein 1 OS=Homo sapiens GN=PITHD1 PE=1 SV=1
1088	2.1	ROA3	P51991	Heterogeneous nuclear ribonucleoprotein A3 OS=Homo sapiens GN=HNRNPA3 PE=1 SV=2
1089	2.1	LETM1	O95202	LETM1 and EF-hand domain-containing protein 1, mitochondrial OS=Homo sapiens GN=LETM1 PE=1 SV=1
1090	2.1	ECHD1	Q9NTX5	Ethylmalonyl-CoA decarboxylase OS=Homo sapiens GN=ECHDC1 PE=1 SV=2
1091	2.1	CY24A	P13498	Cytochrome b-245 light chain OS=Homo sapiens GN=CYBA PE=1 SV=3
1092	2.1	CEAM6	P40199	Carcinoembryonic antigen-related cell adhesion molecule 6 OS=Homo sapiens GN=CEACAM6 PE=1 SV=3
1093	2.09	H0YNE9	H0YNE9	Ras-related protein Rab-8B (Fragment) OS=Homo sapiens GN=RAB8B PE=1 SV=1
1094	2.08	E9PKC5	E9PKC5	AMP deaminase 3 OS=Homo sapiens GN=AMPD3 PE=1 SV=1
1095	2.08	F8VXU5	F8VXU5	Vacuolar protein sorting-associated protein 29 OS=Homo sapiens GN=VPS29 PE=1 SV=1
1096	2.08	B7Z2R2	B7Z2R2	Cytochrome b-c1 complex subunit 7 OS=Homo sapiens GN=UQCRB PE=1 SV=1
1097	2.08	J3QRT5	J3QRT5	Intercellular adhesion molecule 2 OS=Homo sapiens GN=ICAM2 PE=1 SV=1
1098	2.07	VP26B	Q4G0F5	Vacuolar protein sorting-associated protein 26B OS=Homo sapiens GN=VPS26B PE=1 SV=2
1099	2.07	GALK1	P51570	Galactokinase OS=Homo sapiens GN=GALK1 PE=1 SV=1
1100	2.07	D6REY1	D6REY1	Chitotriosidase-1 OS=Homo sapiens GN=CHIT1 PE=1 SV=1
1101	2.07	LRRF2	Q9Y608	Leucine-rich repeat flightless-interacting protein 2 OS=Homo sapiens GN=LRRFIP2 PE=1 SV=1
1102	2.07	VAMP7	P51809	Vesicle-associated membrane protein 7 OS=Homo sapiens GN=VAMP7 PE=1 SV=3
1103	2.06	B4DUC8	B4DUC8	S-methyl-5'-thioadenosine phosphorylase OS=Homo sapiens GN=MTAP PE=1 SV=1
1104	2.06	B1AH87	B1AH87	Putative peripheral benzodiazepine receptor-related protein (Fragment) OS=Homo sapiens GN=TSPO PE=1 SV=1
1105	2.05	B8ZZU8	B8ZZU8	Transcription elongation factor B (SIII), polypeptide 2 (18kDa, elongin B), isoform CRA_b OS=Homo sapiens GN=TCEB2 PE=1 SV=1
1106	2.05	PSB5	P28074	Proteasome subunit beta type-5 OS=Homo sapiens GN=PSMB5 PE=1 SV=3
1107	2.05	E9PJN0	E9PJN0	Acyl-coenzyme A thioesterase 8 OS=Homo sapiens GN=ACOT8 PE=1 SV=1
1108	2.05	CO7	P10643	Complement component C7 OS=Homo sapiens GN=C7 PE=1 SV=2
1109	2.04	F8VUA7	F8VUA7	Oxysterol-binding protein (Fragment) OS=Homo sapiens GN=OSBPL8 PE=1 SV=5
1110	2.04	DHRS4	Q9BTZ2	Dehydrogenase/reductase SDR family member 4 OS=Homo sapiens GN=DHRS4 PE=1 SV=3
1111	2.03	UBC12	P61081	NEDD8-conjugating enzyme Ubc12 OS=Homo sapiens GN=UBE2M PE=1 SV=1
1112	2.03	TRI58	Q8NG06	E3 ubiquitin-protein ligase TRIM58 OS=Homo sapiens GN=TRIM58 PE=2 SV=2
1113	2.03	G3V4E4	G3V4E4	Legumain OS=Homo sapiens GN=LGMN PE=1 SV=1
1114	2.03	PTN12	Q05209	Tyrosine-protein phosphatase non-receptor type 12 OS=Homo sapiens GN=PTPN12 PE=1 SV=3
1115	2.03	D6RBT3	D6RBT3	NADH dehydrogenase [ubiquinone] iron-sulfur protein 6, mitochondrial OS=Homo sapiens GN=NDUFS6 PE=1 SV=1
1116	2.02	ARGI1	P05089	Arginase-1 OS=Homo sapiens GN=ARG1 PE=1 SV=2
1117	2.02	MYO1G	B0I1T2	Unconventional myosin-Ig OS=Homo sapiens GN=MYO1G PE=1 SV=2
1118	2.02	H0YCK7	H0YCK7	Elongation factor 1-delta (Fragment) OS=Homo sapiens GN=EEF1D PE=1 SV=1
1119	2.02	G5EA09	G5EA09	Syndecan binding protein (Syntenin), isoform CRA_a OS=Homo sapiens GN=SDCBP PE=1 SV=1
1120	2.02	J3QQN1	J3QQN1	Proteasome subunit beta type-10 (Fragment) OS=Homo sapiens GN=PSMB10 PE=1 SV=1
1121	2.02	F2Z2Y4	F2Z2Y4	Pyridoxal kinase OS=Homo sapiens GN=PDXK PE=1 SV=1
1122	2.02	A0A087WYN9	A0A087WYN9	ATP-dependent RNA helicase DHX29 OS=Homo sapiens GN=DHX29 PE=1 SV=1
1123	2.02	PP6R1	Q9UPN7	Serine/threonine-protein phosphatase 6 regulatory subunit 1 OS=Homo sapiens GN=PPP6R1 PE=1 SV=5
1124	2.01	TBA3E	Q6PEY2	Tubulin alpha-3E chain OS=Homo sapiens GN=TUBA3E PE=1 SV=2
1125	2.01	Q5JR08	Q5JR08	Rho-related GTP-binding protein RhoC (Fragment) OS=Homo sapiens GN=RHOC PE=1 SV=5
1126	2.01	COPG2	Q9UBF2	Coatomer subunit gamma-2 OS=Homo sapiens GN=COPG2 PE=1 SV=1
1127	2.01	FCG2C	P31995	Low affinity immunoglobulin gamma Fc region receptor II-c OS=Homo sapiens GN=FCGR2C PE=1 SV=1
1128	2.01	PEDF	P36955	Pigment epithelium-derived factor OS=Homo sapiens GN=SERPINF1 PE=1 SV=4
1129	2.01	PAK2	Q13177	Serine/threonine-protein kinase PAK 2 OS=Homo sapiens GN=PAK2 PE=1 SV=3
1130	2.01	MA1A1	P33908	Mannosyl-oligosaccharide 1,2-alpha-mannosidase IA OS=Homo sapiens GN=MAN1A1 PE=1 SV=3
1131	2.01	S4R3N9	S4R3N9	Sideroflexin-3 OS=Homo sapiens GN=SFXN3 PE=1 SV=1
1132	2.01	Q05BK6	Q05BK6	Protein TFG OS=Homo sapiens GN=TFG PE=1 SV=1
1133	2.01	M9MML6	M9MML6	Low affinity immunoglobulin gamma Fc region receptor III-B OS=Homo sapiens GN=FCGR3B PE=1 SV=1
1134	2.01	E9PQP6	E9PQP6	Protein farnesyltransferase/geranylgeranyltransferase type-1 subunit alpha (Fragment) OS=Homo sapiens GN=FNTA PE=1 SV=1
1135	2.01	LTOR2	Q9Y2Q5	Ragulator complex protein LAMTOR2 OS=Homo sapiens GN=LAMTOR2 PE=1 SV=1
1136	2.01	BRK1	Q8WUW1	Protein BRICK1 OS=Homo sapiens GN=BRK1 PE=1 SV=1
1137	2.01	CD14	P08571	Monocyte differentiation antigen CD14 OS=Homo sapiens GN=CD14 PE=1 SV=2
1138	2.01	OPHN1	O60890	Oligophrenin-1 OS=Homo sapiens GN=OPHN1 PE=1 SV=1
1139	2.01	EIF3F	O00303	Eukaryotic translation initiation factor 3 subunit F OS=Homo sapiens GN=EIF3F PE=1 SV=1
1140	2	FLNA	P21333	Filamin-A OS=Homo sapiens GN=FLNA PE=1 SV=4
1141	2	H0Y7Z1	H0Y7Z1	Fibronectin (Fragment) OS=Homo sapiens GN=FN1 PE=1 SV=1
1142	2	CO4A	P0C0L4	Complement C4-A OS=Homo sapiens GN=C4A PE=1 SV=2
1143	2	D3DSM0	D3DSM0	Integrin beta OS=Homo sapiens GN=ITGB2 PE=1 SV=1
1144	2	E7ESP4	E7ESP4	Integrin alpha-2 OS=Homo sapiens GN=ITGA2 PE=1 SV=1
1145	2	1B18	P30466	HLA class I histocompatibility antigen, B-18 alpha chain OS=Homo sapiens GN=HLA-B PE=1 SV=1
1146	2	F8VYE8	F8VYE8	Serine/threonine-protein phosphatase OS=Homo sapiens GN=PPP1CC PE=1 SV=1
1147	2	A0A0G2JMB2	A0A0G2JMB2	Uncharacterized protein OS=Homo sapiens PE=4 SV=1
1148	2	NDKA	P15531	Nucleoside diphosphate kinase A OS=Homo sapiens GN=NME1 PE=1 SV=1
1149	2	K7ENT6	K7ENT6	Tropomyosin alpha-4 chain (Fragment) OS=Homo sapiens GN=TPM4 PE=1 SV=1
1150	2	ADT3	P12236	ADP/ATP translocase 3 OS=Homo sapiens GN=SLC25A6 PE=1 SV=4
1151	2	E7EQR4	E7EQR4	Ezrin OS=Homo sapiens GN=EZR PE=1 SV=3
1152	2	B1AHL2	B1AHL2	Fibulin-1 OS=Homo sapiens GN=FBLN1 PE=1 SV=1
1153	2	A0A075B6L0	A0A075B6L0	Ig lambda-3 chain C regions (Fragment) OS=Homo sapiens GN=IGLC3 PE=1 SV=2
1154	2	RAB5B	P61020	Ras-related protein Rab-5B OS=Homo sapiens GN=RAB5B PE=1 SV=1
1155	2	KAPCA	P17612	cAMP-dependent protein kinase catalytic subunit alpha OS=Homo sapiens GN=PRKACA PE=1 SV=2
1156	2	KAP2	P13861	cAMP-dependent protein kinase type II-alpha regulatory subunit OS=Homo sapiens GN=PRKAR2A PE=1 SV=2
1157	2	ARP5L	Q9BPX5	Actin-related protein 2/3 complex subunit 5-like protein OS=Homo sapiens GN=ARPC5L PE=1 SV=1
1158	2	IPYR	Q15181	Inorganic pyrophosphatase OS=Homo sapiens GN=PPA1 PE=1 SV=2
1159	2	PRDC1	Q9NRG1	Phosphoribosyltransferase domain-containing protein 1 OS=Homo sapiens GN=PRTFDC1 PE=1 SV=1
1160	2	RAB6C	Q9H0N0	Ras-related protein Rab-6C OS=Homo sapiens GN=RAB6C PE=1 SV=2
1161	2	APOA	P08519	Apolipoprotein(a) OS=Homo sapiens GN=LPA PE=1 SV=1
1162	2	ARF6	P62330	ADP-ribosylation factor 6 OS=Homo sapiens GN=ARF6 PE=1 SV=2
1163	2	CASP6	P55212	Caspase-6 OS=Homo sapiens GN=CASP6 PE=1 SV=2
1164	2	EF1B	P24534	Elongation factor 1-beta OS=Homo sapiens GN=EEF1B2 PE=1 SV=3
1165	2	Q5TF55	Q5TF55	Delta-1-pyrroline-5-carboxylate dehydrogenase, mitochondrial (Fragment) OS=Homo sapiens GN=ALDH4A1 PE=1 SV=1
1166	2	K7EKJ7	K7EKJ7	Polypyrimidine tract-binding protein 1 (Fragment) OS=Homo sapiens GN=PTBP1 PE=1 SV=4
1167	2	G5E9S8	G5E9S8	Kinesin light chain 1 OS=Homo sapiens GN=KLC1 PE=1 SV=1
1168	2	F5H2X8	F5H2X8	5'-AMP-activated protein kinase subunit beta-1 OS=Homo sapiens GN=PRKAB1 PE=1 SV=1
1169	2	C9JIG9	C9JIG9	Serine/threonine-protein kinase OSR1 OS=Homo sapiens GN=OXSR1 PE=1 SV=1
1170	2	B0YIW2	B0YIW2	Apolipoprotein C-III OS=Homo sapiens GN=APOC3 PE=1 SV=1
1171	2	SNAG	Q99747	Gamma-soluble NSF attachment protein OS=Homo sapiens GN=NAPG PE=1 SV=1
1172	2	HVCN1	Q96D96	Voltage-gated hydrogen channel 1 OS=Homo sapiens GN=HVCN1 PE=1 SV=1
1173	2	CUL5	Q93034	Cullin-5 OS=Homo sapiens GN=CUL5 PE=1 SV=4
1174	2	PTX3	P26022	Pentraxin-related protein PTX3 OS=Homo sapiens GN=PTX3 PE=1 SV=3
1175	2	H1T	P22492	Histone H1t OS=Homo sapiens GN=HIST1H1T PE=2 SV=4
1176	2	NCPR	P16435	NADPH--cytochrome P450 reductase OS=Homo sapiens GN=POR PE=1 SV=2
1177	2	IMA3	O00629	Importin subunit alpha-3 OS=Homo sapiens GN=KPNA4 PE=1 SV=1
1178	2	X6REW1	X6REW1	Large proline-rich protein BAG6 (Fragment) OS=Homo sapiens GN=BAG6 PE=1 SV=4
1179	2	V9GYS1	V9GYS1	Apolipoprotein A-II OS=Homo sapiens GN=APOA2 PE=1 SV=1
1180	2	R4GMR5	R4GMR5	26S proteasome non-ATPase regulatory subunit 8 OS=Homo sapiens GN=PSMD8 PE=1 SV=1
1181	2	Q96DC0	Q96DC0	DCI protein OS=Homo sapiens GN=DCI PE=1 SV=1
1182	2	Q6X734	Q6X734	NIF3-like protein 1 OS=Homo sapiens GN=NIF3L1 PE=1 SV=1
1183	2	Q6P1N7	Q6P1N7	TAPBP protein OS=Homo sapiens GN=TAPBP PE=1 SV=1
1184	2	Q5VV89	Q5VV89	Microsomal glutathione S-transferase 3 OS=Homo sapiens GN=MGST3 PE=1 SV=1
1185	2	Q5T8U5	Q5T8U5	Surfeit 4 OS=Homo sapiens GN=SURF4 PE=1 SV=1
1186	2	Q5T5I6	Q5T5I6	Golgi phosphoprotein 3-like (Fragment) OS=Homo sapiens GN=GOLPH3L PE=1 SV=1
1187	2	Q5QPQ3	Q5QPQ3	Acyl-protein thioesterase 2 OS=Homo sapiens GN=LYPLA2 PE=1 SV=1
1188	2	Q5JUV6	Q5JUV6	Cytosolic purine 5'-nucleotidase (Fragment) OS=Homo sapiens GN=NT5C2 PE=1 SV=5
1189	2	M0R0P9	M0R0P9	RAC-beta serine/threonine-protein kinase OS=Homo sapiens GN=AKT2 PE=1 SV=1
1190	2	J3QT95	J3QT95	COP9 signalosome complex subunit 7b (Fragment) OS=Homo sapiens GN=COPS7B PE=1 SV=1
1191	2	J3KSN1	J3KSN1	LIM and SH3 domain protein 1 (Fragment) OS=Homo sapiens GN=LASP1 PE=1 SV=1
1192	2	J3KRC4	J3KRC4	5'(3')-deoxyribonucleotidase, cytosolic type OS=Homo sapiens GN=NT5C PE=1 SV=1
1193	2	H7C433	H7C433	Mitochondrial fission factor (Fragment) OS=Homo sapiens GN=MFF PE=1 SV=1
1194	2	H7C2S4	H7C2S4	CTD small phosphatase-like protein (Fragment) OS=Homo sapiens GN=CTDSPL PE=1 SV=1
1195	2	H7BYV1	H7BYV1	Interferon-induced transmembrane protein 2 (Fragment) OS=Homo sapiens GN=IFITM2 PE=4 SV=1
1196	2	H7BXT3	H7BXT3	Proprotein convertase subtilisin/kexin type 6 OS=Homo sapiens GN=PCSK6 PE=1 SV=2
1197	2	H7BXH2	H7BXH2	Serine/threonine-protein phosphatase 6 regulatory subunit 3 OS=Homo sapiens GN=PPP6R3 PE=1 SV=1
1198	2	H0YET2	H0YET2	CD59 glycoprotein (Fragment) OS=Homo sapiens GN=CD59 PE=1 SV=1
1199	2	H0YDB0	H0YDB0	Gasdermin-D (Fragment) OS=Homo sapiens GN=GSDMD PE=1 SV=1
1200	2	H0YCE3	H0YCE3	V-type proton ATPase subunit a (Fragment) OS=Homo sapiens GN=TCIRG1 PE=1 SV=1
1201	2	H0YB06	H0YB06	Serine/threonine-protein phosphatase 2A 55 kDa regulatory subunit B delta isoform (Fragment) OS=Homo sapiens GN=PPP2R2D PE=1 SV=2
1202	2	H0Y8X4	H0Y8X4	2'-deoxynucleoside 5'-phosphate N-hydrolase 1 (Fragment) OS=Homo sapiens GN=DNPH1 PE=1 SV=1
1203	2	H0Y8D1	H0Y8D1	Trypsin-1 (Fragment) OS=Homo sapiens GN=PRSS1 PE=1 SV=1
1204	2	H0Y5C2	H0Y5C2	Arginyl-tRNA--protein transferase 1 (Fragment) OS=Homo sapiens GN=ATE1 PE=1 SV=1
1205	2	F8WDY4	F8WDY4	Protein lifeguard 3 OS=Homo sapiens GN=TMBIM1 PE=1 SV=1
1206	2	F6WQW2	F6WQW2	Ran-specific GTPase-activating protein OS=Homo sapiens GN=RANBP1 PE=1 SV=1
1207	2	F5H7C6	F5H7C6	COP9 signalosome complex subunit 7a (Fragment) OS=Homo sapiens GN=COPS7A PE=1 SV=1
1208	2	E9PAL7	E9PAL7	Translocon-associated protein subunit alpha OS=Homo sapiens GN=SSR1 PE=1 SV=1
1209	2	E5RI98	E5RI98	Nucleophosmin (Fragment) OS=Homo sapiens GN=NPM1 PE=1 SV=1
1210	2	C9JJ54	C9JJ54	WD repeat and FYVE domain-containing protein 1 (Fragment) OS=Homo sapiens GN=WDFY1 PE=1 SV=1
1211	2	C9JA93	C9JA93	TBC1 domain family member 15 (Fragment) OS=Homo sapiens GN=TBC1D15 PE=1 SV=1
1212	2	B4DIE3	B4DIE3	Protein disulfide-isomerase TMX3 OS=Homo sapiens GN=TMX3 PE=1 SV=1
1213	2	B1B1G6	B1B1G6	Myelin proteolipid protein (Fragment) OS=Homo sapiens GN=PLP1 PE=1 SV=2
1214	2	A8MZH8	A8MZH8	Pituitary tumor-transforming gene 1 protein-interacting protein OS=Homo sapiens GN=PTTG1IP PE=1 SV=1
1215	2	A0A0G2JPZ4	A0A0G2JPZ4	Immunoglobulin alpha Fc receptor OS=Homo sapiens GN=FCAR PE=1 SV=1
1216	2	A0A087X0N2	A0A087X0N2	Leptin receptor gene-related protein OS=Homo sapiens GN=LEPROT PE=1 SV=1
1217	2	A0A087WUD3	A0A087WUD3	Oligosaccharyltransferase complex subunit OSTC OS=Homo sapiens GN=OSTC PE=1 SV=1
1218	2	A0A075B6K5	A0A075B6K5	HCG2043239 (Fragment) OS=Homo sapiens GN=IGLV3-9 PE=1 SV=1
1219	2	ENPP4	Q9Y6X5	Bis(5'-adenosyl)-triphosphatase ENPP4 OS=Homo sapiens GN=ENPP4 PE=1 SV=3
1220	2	WASF2	Q9Y6W5	Wiskott-Aldrich syndrome protein family member 2 OS=Homo sapiens GN=WASF2 PE=1 SV=3
1221	2	ITM2B	Q9Y287	Integral membrane protein 2B OS=Homo sapiens GN=ITM2B PE=1 SV=1
1222	2	EPDR1	Q9UM22	Mammalian ependymin-related protein 1 OS=Homo sapiens GN=EPDR1 PE=1 SV=2
1223	2	SLAF5	Q9UIB8	SLAM family member 5 OS=Homo sapiens GN=CD84 PE=1 SV=1
1224	2	VAPA	Q9P0L0	Vesicle-associated membrane protein-associated protein A OS=Homo sapiens GN=VAPA PE=1 SV=3
1225	2	NDUBB	Q9NX14	NADH dehydrogenase [ubiquinone] 1 beta subcomplex subunit 11, mitochondrial OS=Homo sapiens GN=NDUFB11 PE=1 SV=1
1226	2	TOM22	Q9NS69	Mitochondrial import receptor subunit TOM22 homolog OS=Homo sapiens GN=TOMM22 PE=1 SV=3
1227	2	RRAGD	Q9NQL2	Ras-related GTP-binding protein D OS=Homo sapiens GN=RRAGD PE=1 SV=1
1228	2	GORS2	Q9H8Y8	Golgi reassembly-stacking protein 2 OS=Homo sapiens GN=GORASP2 PE=1 SV=3
1229	2	CYTM1	Q9H1C7	Cysteine-rich and transmembrane domain-containing protein 1 OS=Homo sapiens GN=CYSTM1 PE=1 SV=1
1230	2	MTMRC	Q9C0I1	Myotubularin-related protein 12 OS=Homo sapiens GN=MTMR12 PE=1 SV=2
1231	2	SH3G1	Q99961	Endophilin-A2 OS=Homo sapiens GN=SH3GL1 PE=1 SV=1
1232	2	TSNAX	Q99598	Translin-associated protein X OS=Homo sapiens GN=TSNAX PE=1 SV=1
1233	2	PAR4	Q96RI0	Proteinase-activated receptor 4 OS=Homo sapiens GN=F2RL3 PE=1 SV=3
1234	2	PGRP2	Q96PD5	N-acetylmuramoyl-L-alanine amidase OS=Homo sapiens GN=PGLYRP2 PE=1 SV=1
1235	2	USMG5	Q96IX5	Up-regulated during skeletal muscle growth protein 5 OS=Homo sapiens GN=USMG5 PE=1 SV=1
1236	2	RENT1	Q92900	Regulator of nonsense transcripts 1 OS=Homo sapiens GN=UPF1 PE=1 SV=2
1237	2	SHIP1	Q92835	Phosphatidylinositol 3,4,5-trisphosphate 5-phosphatase 1 OS=Homo sapiens GN=INPP5D PE=1 SV=2
1238	2	NDRG1	Q92597	Protein NDRG1 OS=Homo sapiens GN=NDRG1 PE=1 SV=1
1239	2	NPL4	Q8TAT6	Nuclear protein localization protein 4 homolog OS=Homo sapiens GN=NPLOC4 PE=1 SV=3
1240	2	MAVS	Q7Z434	Mitochondrial antiviral-signaling protein OS=Homo sapiens GN=MAVS PE=1 SV=2
1241	2	LYPL1	Q5VWZ2	Lysophospholipase-like protein 1 OS=Homo sapiens GN=LYPLAL1 PE=1 SV=3
1242	2	HECD3	Q5T447	E3 ubiquitin-protein ligase HECTD3 OS=Homo sapiens GN=HECTD3 PE=1 SV=1
1243	2	RB3GP	Q15042	Rab3 GTPase-activating protein catalytic subunit OS=Homo sapiens GN=RAB3GAP1 PE=1 SV=3
1244	2	PDE3A	Q14432	cGMP-inhibited 3',5'-cyclic phosphodiesterase A OS=Homo sapiens GN=PDE3A PE=1 SV=3
1245	2	MOGS	Q13724	Mannosyl-oligosaccharide glucosidase OS=Homo sapiens GN=MOGS PE=1 SV=5
1246	2	PICAL	Q13492	Phosphatidylinositol-binding clathrin assembly protein OS=Homo sapiens GN=PICALM PE=1 SV=2
1247	2	PLCB2	Q00722	1-phosphatidylinositol 4,5-bisphosphate phosphodiesterase beta-2 OS=Homo sapiens GN=PLCB2 PE=1 SV=2
1248	2	DCD	P81605	Dermcidin OS=Homo sapiens GN=DCD PE=1 SV=2
1249	2	BASP1	P80723	Brain acid soluble protein 1 OS=Homo sapiens GN=BASP1 PE=1 SV=2
1250	2	LSM3	P62310	U6 snRNA-associated Sm-like protein LSm3 OS=Homo sapiens GN=LSM3 PE=1 SV=2
1251	2	CXCR4	P61073	C-X-C chemokine receptor type 4 OS=Homo sapiens GN=CXCR4 PE=1 SV=1
1252	2	CD97	P48960	CD97 antigen OS=Homo sapiens GN=CD97 PE=1 SV=4
1253	2	GPV	P40197	Platelet glycoprotein V OS=Homo sapiens GN=GP5 PE=1 SV=1
1254	2	DNJA1	P31689	DnaJ homolog subfamily A member 1 OS=Homo sapiens GN=DNAJA1 PE=1 SV=2
1255	2	VATL	P27449	V-type proton ATPase 16 kDa proteolipid subunit OS=Homo sapiens GN=ATP6V0C PE=1 SV=1
1256	2	CXCR1	P25024	C-X-C chemokine receptor type 1 OS=Homo sapiens GN=CXCR1 PE=1 SV=2
1257	2	MIF	P14174	Macrophage migration inhibitory factor OS=Homo sapiens GN=MIF PE=1 SV=4
1258	2	DEF4	P12838	Neutrophil defensin 4 OS=Homo sapiens GN=DEFA4 PE=1 SV=2
1259	2	SAA1	P0DJI8	Serum amyloid A-1 protein OS=Homo sapiens GN=SAA1 PE=1 SV=1
1260	2	CAH3	P07451	Carbonic anhydrase 3 OS=Homo sapiens GN=CA3 PE=1 SV=3
1261	2	HV311	P01772	Ig heavy chain V-III region KOL OS=Homo sapiens PE=1 SV=1
1262	2	ACSL3	O95573	Long-chain-fatty-acid--CoA ligase 3 OS=Homo sapiens GN=ACSL3 PE=1 SV=3
1263	2	NDUS2	O75306	NADH dehydrogenase [ubiquinone] iron-sulfur protein 2, mitochondrial OS=Homo sapiens GN=NDUFS2 PE=1 SV=2
1264	2	LSM1	O15116	U6 snRNA-associated Sm-like protein LSm1 OS=Homo sapiens GN=LSM1 PE=1 SV=1

## Sheet: Case 2
N	Protein score	Gene	Uniprot code	Protein name
1	238.2	Q5HY54	Q5HY54	Filamin-A OS=Homo sapiens GN=FLNA PE=1 SV=1
2	227.52	SPTA1	P02549	Spectrin alpha chain, erythrocytic 1 OS=Homo sapiens GN=SPTA1 PE=1 SV=5
3	213.97	MYH9	P35579	Myosin-9 OS=Homo sapiens GN=MYH9 PE=1 SV=4
4	212.62	TLN1	Q9Y490	Talin-1 OS=Homo sapiens GN=TLN1 PE=1 SV=3
5	200.09	SPTB1	P11277	Spectrin beta chain, erythrocytic OS=Homo sapiens GN=SPTB PE=1 SV=5
6	114.1	FINC	P02751	Fibronectin OS=Homo sapiens GN=FN1 PE=1 SV=4
7	104.42	ANK1	P16157	Ankyrin-1 OS=Homo sapiens GN=ANK1 PE=1 SV=3
8	100.22	VINC	P18206	Vinculin OS=Homo sapiens GN=VCL PE=1 SV=4
9	100.14	ACTN1	P12814	Alpha-actinin-1 OS=Homo sapiens GN=ACTN1 PE=1 SV=2
10	89.21	A2MG	P01023	Alpha-2-macroglobulin OS=Homo sapiens GN=A2M PE=1 SV=3
11	85.61	ALBU	P02768	Serum albumin OS=Homo sapiens GN=ALB PE=1 SV=2
12	68.92	ITA2B	P08514	Integrin alpha-IIb OS=Homo sapiens GN=ITGA2B PE=1 SV=3
13	66.5	A0A087WVQ6	A0A087WVQ6	Clathrin heavy chain OS=Homo sapiens GN=CLTC PE=1 SV=1
14	66.43	HBB	P68871	Hemoglobin subunit beta OS=Homo sapiens GN=HBB PE=1 SV=2
15	64.94	FIBB	P02675	Fibrinogen beta chain OS=Homo sapiens GN=FGB PE=1 SV=2
16	62.7	F13A	P00488	Coagulation factor XIII A chain OS=Homo sapiens GN=F13A1 PE=1 SV=4
17	61.07	TSP1	P07996	Thrombospondin-1 OS=Homo sapiens GN=THBS1 PE=1 SV=2
18	59.54	E7ER44	E7ER44	Lactotransferrin OS=Homo sapiens GN=LTF PE=1 SV=1
19	58.36	PLMN	P00747	Plasminogen OS=Homo sapiens GN=PLG PE=1 SV=2
20	56.71	CATA	P04040	Catalase OS=Homo sapiens GN=CAT PE=1 SV=3
21	56.45	C9JEU5	C9JEU5	Fibrinogen gamma chain OS=Homo sapiens GN=FGG PE=1 SV=1
22	53.24	PLSL	P13796	Plastin-2 OS=Homo sapiens GN=LCP1 PE=1 SV=6
23	52.91	FIBA	P02671	Fibrinogen alpha chain OS=Homo sapiens GN=FGA PE=1 SV=2
24	50.26	B3AT	P02730	Band 3 anion transport protein OS=Homo sapiens GN=SLC4A1 PE=1 SV=3
25	49.54	ACTG	P63261	Actin, cytoplasmic 2 OS=Homo sapiens GN=ACTG1 PE=1 SV=1
26	49.14	HBA	P69905	Hemoglobin subunit alpha OS=Homo sapiens GN=HBA1 PE=1 SV=2
27	48.99	HSP7C	P11142	Heat shock cognate 71 kDa protein OS=Homo sapiens GN=HSPA8 PE=1 SV=1
28	48.09	URP2	Q86UX7	Fermitin family homolog 3 OS=Homo sapiens GN=FERMT3 PE=1 SV=1
29	46.36	ITB3	P05106	Integrin beta-3 OS=Homo sapiens GN=ITGB3 PE=1 SV=2
30	46.06	TERA	P55072	Transitional endoplasmic reticulum ATPase OS=Homo sapiens GN=VCP PE=1 SV=4
31	45.89	SBP1	Q13228	Selenium-binding protein 1 OS=Homo sapiens GN=SELENBP1 PE=1 SV=2
32	44.98	KPYM	P14618	Pyruvate kinase PKM OS=Homo sapiens GN=PKM PE=1 SV=4
33	42.73	CO3	P01024	Complement C3 OS=Homo sapiens GN=C3 PE=1 SV=2
34	42.19	K2C1	P04264	Keratin, type II cytoskeletal 1 OS=Homo sapiens GN=KRT1 PE=1 SV=6
35	41.34	EPB42	P16452	Erythrocyte membrane protein band 4.2 OS=Homo sapiens GN=EPB42 PE=1 SV=3
36	41.13	K1C10	P13645	Keratin, type I cytoskeletal 10 OS=Homo sapiens GN=KRT10 PE=1 SV=6
37	40.8	ATPB	P06576	ATP synthase subunit beta, mitochondrial OS=Homo sapiens GN=ATP5B PE=1 SV=3
38	40	TBB1	Q9H4B7	Tubulin beta-1 chain OS=Homo sapiens GN=TUBB1 PE=1 SV=1
39	38.97	A0A0A0MT01	A0A0A0MT01	Gelsolin OS=Homo sapiens GN=GSN PE=1 SV=1
40	37.91	ENOA	P06733	Alpha-enolase OS=Homo sapiens GN=ENO1 PE=1 SV=2
41	37.83	PGK1	P00558	Phosphoglycerate kinase 1 OS=Homo sapiens GN=PGK1 PE=1 SV=3
42	37.18	PDIA3	P30101	Protein disulfide-isomerase A3 OS=Homo sapiens GN=PDIA3 PE=1 SV=4
43	35.63	CAN1	P07384	Calpain-1 catalytic subunit OS=Homo sapiens GN=CAPN1 PE=1 SV=1
44	35.49	TBA1A	Q71U36	Tubulin alpha-1A chain OS=Homo sapiens GN=TUBA1A PE=1 SV=1
45	34.61	GRP78	P11021	78 kDa glucose-regulated protein OS=Homo sapiens GN=HSPA5 PE=1 SV=2
46	33.92	TBB5	P07437	Tubulin beta chain OS=Homo sapiens GN=TUBB PE=1 SV=2
47	33.8	ALDOA	P04075	Fructose-bisphosphate aldolase A OS=Homo sapiens GN=ALDOA PE=1 SV=2
48	33.69	PNPH	P00491	Purine nucleoside phosphorylase OS=Homo sapiens GN=PNP PE=1 SV=2
49	33.66	A1AT	P01009	Alpha-1-antitrypsin OS=Homo sapiens GN=SERPINA1 PE=1 SV=3
50	33.49	WDR1	O75083	WD repeat-containing protein 1 OS=Homo sapiens GN=WDR1 PE=1 SV=4
51	33.33	GDIB	P50395	Rab GDP dissociation inhibitor beta OS=Homo sapiens GN=GDI2 PE=1 SV=2
52	32.4	MOES	P26038	Moesin OS=Homo sapiens GN=MSN PE=1 SV=3
53	31.72	PRDX2	P32119	Peroxiredoxin-2 OS=Homo sapiens GN=PRDX2 PE=1 SV=5
54	31.57	CAP1	Q01518	Adenylyl cyclase-associated protein 1 OS=Homo sapiens GN=CAP1 PE=1 SV=5
55	31.49	CAH1	P00915	Carbonic anhydrase 1 OS=Homo sapiens GN=CA1 PE=1 SV=2
56	31.15	ILEU	P30740	Leukocyte elastase inhibitor OS=Homo sapiens GN=SERPINB1 PE=1 SV=1
57	30.33	ATPA	P25705	ATP synthase subunit alpha, mitochondrial OS=Homo sapiens GN=ATP5A1 PE=1 SV=1
58	30.25	PERM	P05164	Myeloperoxidase OS=Homo sapiens GN=MPO PE=1 SV=1
59	29.07	HS90A	P07900	Heat shock protein HSP 90-alpha OS=Homo sapiens GN=HSP90AA1 PE=1 SV=5
60	28.51	K22E	P35908	Keratin, type II cytoskeletal 2 epidermal OS=Homo sapiens GN=KRT2 PE=1 SV=2
61	28.12	HBD	P02042	Hemoglobin subunit delta OS=Homo sapiens GN=HBD PE=1 SV=2
62	27.64	A0A0G2JIW1	A0A0G2JIW1	Heat shock 70 kDa protein 1B OS=Homo sapiens GN=HSPA1B PE=1 SV=1
63	27.62	VIME	P08670	Vimentin OS=Homo sapiens GN=VIM PE=1 SV=4
64	27.38	AL1A1	P00352	Retinal dehydrogenase 1 OS=Homo sapiens GN=ALDH1A1 PE=1 SV=2
65	27.29	CAH2	P00918	Carbonic anhydrase 2 OS=Homo sapiens GN=CA2 PE=1 SV=2
66	27.04		P11171	Protein 4.1 OS=Homo sapiens GN=EPB41 PE=1 SV=4
67	26.72	TPIS	P60174	Triosephosphate isomerase OS=Homo sapiens GN=TPI1 PE=1 SV=3
68	26.54	ARP3	P61158	Actin-related protein 3 OS=Homo sapiens GN=ACTR3 PE=1 SV=3
69	26.5	G3P	P04406	Glyceraldehyde-3-phosphate dehydrogenase OS=Homo sapiens GN=GAPDH PE=1 SV=3
70	26.44	LDHB	P07195	L-lactate dehydrogenase B chain OS=Homo sapiens GN=LDHB PE=1 SV=2
71	26.31	K1C9	P35527	Keratin, type I cytoskeletal 9 OS=Homo sapiens GN=KRT9 PE=1 SV=3
72	26.15	1433Z	P63104	14-3-3 protein zeta/delta OS=Homo sapiens GN=YWHAZ PE=1 SV=1
73	25.65	MMP9	P14780	Matrix metalloproteinase-9 OS=Homo sapiens GN=MMP9 PE=1 SV=3
74	25.57	PRDX6	P30041	Peroxiredoxin-6 OS=Homo sapiens GN=PRDX6 PE=1 SV=3
75	25.05	UBA1	P22314	Ubiquitin-like modifier-activating enzyme 1 OS=Homo sapiens GN=UBA1 PE=1 SV=3
76	24.88	ENPL	P14625	Endoplasmin OS=Homo sapiens GN=HSP90B1 PE=1 SV=1
77	24.77	STOM	P27105	Erythrocyte band 7 integral membrane protein OS=Homo sapiens GN=STOM PE=1 SV=3
78	24.65	TRFE	P02787	Serotransferrin OS=Homo sapiens GN=TF PE=1 SV=3
79	23.99	A0A087X1C7	A0A087X1C7	Ig gamma-1 chain C region OS=Homo sapiens GN=IGHG1 PE=1 SV=1
80	23.91	TKT	P29401	Transketolase OS=Homo sapiens GN=TKT PE=1 SV=3
81	23.87	ANXA1	P04083	Annexin A1 OS=Homo sapiens GN=ANXA1 PE=1 SV=2
82	23.28	TPM4	P67936	Tropomyosin alpha-4 chain OS=Homo sapiens GN=TPM4 PE=1 SV=3
83	23.24	PMGE	P07738	Bisphosphoglycerate mutase OS=Homo sapiens GN=BPGM PE=1 SV=2
84	23.22	CH60	P10809	60 kDa heat shock protein, mitochondrial OS=Homo sapiens GN=HSPD1 PE=1 SV=2
85	22.98	ACTN4	O43707	Alpha-actinin-4 OS=Homo sapiens GN=ACTN4 PE=1 SV=2
86	22.82	G6PD	P11413	Glucose-6-phosphate 1-dehydrogenase OS=Homo sapiens GN=G6PD PE=1 SV=4
87	22.57	TCPQ	P50990	T-complex protein 1 subunit theta OS=Homo sapiens GN=CCT8 PE=1 SV=4
88	22.26	HBG2	P69892	Hemoglobin subunit gamma-2 OS=Homo sapiens GN=HBG2 PE=1 SV=2
89	22.18	PARVB	Q9HBI1	Beta-parvin OS=Homo sapiens GN=PARVB PE=1 SV=1
90	21.95	RINI	P13489	Ribonuclease inhibitor OS=Homo sapiens GN=RNH1 PE=1 SV=2
91	21.88	X6RJP6	X6RJP6	Transgelin-2 (Fragment) OS=Homo sapiens GN=TAGLN2 PE=1 SV=1
92	21.49	COR1A	P31146	Coronin-1A OS=Homo sapiens GN=CORO1A PE=1 SV=4
93	21.12	HEM2	P13716	Delta-aminolevulinic acid dehydratase OS=Homo sapiens GN=ALAD PE=1 SV=1
94	20.94	6PGD	P52209	6-phosphogluconate dehydrogenase, decarboxylating OS=Homo sapiens GN=PGD PE=1 SV=3
95	20.25	HPRT	P00492	Hypoxanthine-guanine phosphoribosyltransferase OS=Homo sapiens GN=HPRT1 PE=1 SV=2
96	20.17	APOA1	P02647	Apolipoprotein A-I OS=Homo sapiens GN=APOA1 PE=1 SV=1
97	19.79	PLEK	P08567	Pleckstrin OS=Homo sapiens GN=PLEK PE=1 SV=3
98	19.47	STXB2	Q15833	Syntaxin-binding protein 2 OS=Homo sapiens GN=STXBP2 PE=1 SV=2
99	19.45	A0A0A0MTH3	A0A0A0MTH3	Integrin-linked protein kinase OS=Homo sapiens GN=ILK PE=1 SV=1
100	19.43	LKHA4	P09960	Leukotriene A-4 hydrolase OS=Homo sapiens GN=LTA4H PE=1 SV=2
101	19.22	G8JLA2	G8JLA2	Myosin light polypeptide 6 OS=Homo sapiens GN=MYL6 PE=1 SV=1
102	19.08	HPT	P00738	Haptoglobin OS=Homo sapiens GN=HP PE=1 SV=1
103	18.78	TGM2	P21980	Protein-glutamine gamma-glutamyltransferase 2 OS=Homo sapiens GN=TGM2 PE=1 SV=2
104	18.66	CLIC1	O00299	Chloride intracellular channel protein 1 OS=Homo sapiens GN=CLIC1 PE=1 SV=4
105	18.5	BLVRB	P30043	Flavin reductase (NADPH) OS=Homo sapiens GN=BLVRB PE=1 SV=3
106	17.75	PUR9	P31939	Bifunctional purine biosynthesis protein PURH OS=Homo sapiens GN=ATIC PE=1 SV=3
107	17.74	LDHA	P00338	L-lactate dehydrogenase A chain OS=Homo sapiens GN=LDHA PE=1 SV=2
108	17.67	IDHP	P48735	Isocitrate dehydrogenase [NADP], mitochondrial OS=Homo sapiens GN=IDH2 PE=1 SV=2
109	17.6	1433E	P62258	14-3-3 protein epsilon OS=Homo sapiens GN=YWHAE PE=1 SV=1
110	17.43	C9JIF9	C9JIF9	Acylamino-acid-releasing enzyme OS=Homo sapiens GN=APEH PE=1 SV=1
111	17.39	G3V1A4	G3V1A4	Cofilin 1 (Non-muscle), isoform CRA_a OS=Homo sapiens GN=CFL1 PE=1 SV=1
112	17.23	HXK1	P19367	Hexokinase-1 OS=Homo sapiens GN=HK1 PE=1 SV=3
113	17.18	E7EV99	E7EV99	Alpha-adducin OS=Homo sapiens GN=ADD1 PE=1 SV=1
114	17.16	ITB1	P05556	Integrin beta-1 OS=Homo sapiens GN=ITGB1 PE=1 SV=2
115	17.14	Q5HYB6	Q5HYB6	Epididymis luminal protein 189 OS=Homo sapiens GN=DKFZp686J1372 PE=1 SV=1
116	17.09	PRDX1	Q06830	Peroxiredoxin-1 OS=Homo sapiens GN=PRDX1 PE=1 SV=1
117	17.09	GNAI2	P04899	Guanine nucleotide-binding protein G(i) subunit alpha-2 OS=Homo sapiens GN=GNAI2 PE=1 SV=3
118	17.06	A0A0G2JPA8	A0A0G2JPA8	Alpha-2-antiplasmin OS=Homo sapiens GN=SERPINF2 PE=1 SV=1
119	16.97	PPIA	P62937	Peptidyl-prolyl cis-trans isomerase A OS=Homo sapiens GN=PPIA PE=1 SV=2
120	16.82	GSTO1	P78417	Glutathione S-transferase omega-1 OS=Homo sapiens GN=GSTO1 PE=1 SV=2
121	16.8	TALDO	P37837	Transaldolase OS=Homo sapiens GN=TALDO1 PE=1 SV=2
122	16.75	PSME1	Q06323	Proteasome activator complex subunit 1 OS=Homo sapiens GN=PSME1 PE=1 SV=1
123	16.73	ARP2	P61160	Actin-related protein 2 OS=Homo sapiens GN=ACTR2 PE=1 SV=1
124	16.68	RAP1B	P61224	Ras-related protein Rap-1b OS=Homo sapiens GN=RAP1B PE=1 SV=1
125	16.53	DDI2	Q5TDH0	Protein DDI1 homolog 2 OS=Homo sapiens GN=DDI2 PE=1 SV=1
126	16.22	Q5T9B7	Q5T9B7	Adenylate kinase isoenzyme 1 OS=Homo sapiens GN=AK1 PE=1 SV=1
127	16.2	VWF	P04275	von Willebrand factor OS=Homo sapiens GN=VWF PE=1 SV=4
128	16.17	PDIA1	P07237	Protein disulfide-isomerase OS=Homo sapiens GN=P4HB PE=1 SV=3
129	16.17	MDHM	P40926	Malate dehydrogenase, mitochondrial OS=Homo sapiens GN=MDH2 PE=1 SV=3
130	16	CAH3	P07451	Carbonic anhydrase 3 OS=Homo sapiens GN=CA3 PE=1 SV=3
131	15.92	PRPS1	P60891	Ribose-phosphate pyrophosphokinase 1 OS=Homo sapiens GN=PRPS1 PE=1 SV=2
132	15.86	ITA6	P23229	Integrin alpha-6 OS=Homo sapiens GN=ITGA6 PE=1 SV=5
133	15.69	PARK7	Q99497	Protein deglycase DJ-1 OS=Homo sapiens GN=PARK7 PE=1 SV=2
134	15.56	UBP14	P54578	Ubiquitin carboxyl-terminal hydrolase 14 OS=Homo sapiens GN=USP14 PE=1 SV=3
135	15.54	Q32Q12	Q32Q12	Nucleoside diphosphate kinase OS=Homo sapiens GN=NME1-NME2 PE=1 SV=1
136	15.5	MDHC	P40925	Malate dehydrogenase, cytoplasmic OS=Homo sapiens GN=MDH1 PE=1 SV=4
137	15.45	TCPB	P78371	T-complex protein 1 subunit beta OS=Homo sapiens GN=CCT2 PE=1 SV=4
138	15.38	IGHA1	P01876	Ig alpha-1 chain C region OS=Homo sapiens GN=IGHA1 PE=1 SV=2
139	15.05	RSU1	Q15404	Ras suppressor protein 1 OS=Homo sapiens GN=RSU1 PE=1 SV=3
140	14.91	J3QLD9	J3QLD9	Flotillin-2 OS=Homo sapiens GN=FLOT2 PE=1 SV=1
141	14.9	GBB1	P62873	Guanine nucleotide-binding protein G(I)/G(S)/G(T) subunit beta-1 OS=Homo sapiens GN=GNB1 PE=1 SV=3
142	14.58	ADDB	P35612	Beta-adducin OS=Homo sapiens GN=ADD2 PE=1 SV=3
143	14.34	GANAB	Q14697	Neutral alpha-glucosidase AB OS=Homo sapiens GN=GANAB PE=1 SV=3
144	14.2	AATC	P17174	Aspartate aminotransferase, cytoplasmic OS=Homo sapiens GN=GOT1 PE=1 SV=3
145	14.05	MYL9	P24844	Myosin regulatory light polypeptide 9 OS=Homo sapiens GN=MYL9 PE=1 SV=4
146	14.02	B1AK88	B1AK88	Capping protein (Actin filament) muscle Z-line, beta, isoform CRA_d OS=Homo sapiens GN=CAPZB PE=1 SV=1
147	14	GSTP1	P09211	Glutathione S-transferase P OS=Homo sapiens GN=GSTP1 PE=1 SV=2
148	14	ANXA5	P08758	Annexin A5 OS=Homo sapiens GN=ANXA5 PE=1 SV=2
149	13.89	E7EQG2	E7EQG2	Eukaryotic initiation factor 4A-II OS=Homo sapiens GN=EIF4A2 PE=1 SV=1
150	13.69	RAB1B	Q9H0U4	Ras-related protein Rab-1B OS=Homo sapiens GN=RAB1B PE=1 SV=1
151	13.64	CAZA1	P52907	F-actin-capping protein subunit alpha-1 OS=Homo sapiens GN=CAPZA1 PE=1 SV=3
152	13.38	PROF1	P07737	Profilin-1 OS=Homo sapiens GN=PFN1 PE=1 SV=2
153	13.35	PDIA6	Q15084	Protein disulfide-isomerase A6 OS=Homo sapiens GN=PDIA6 PE=1 SV=1
154	13.26	FAAA	P16930	Fumarylacetoacetase OS=Homo sapiens GN=FAH PE=1 SV=2
155	13.16	CALR	P27797	Calreticulin OS=Homo sapiens GN=CALR PE=1 SV=1
156	12.9	CLUS	P10909	Clusterin OS=Homo sapiens GN=CLU PE=1 SV=1
157	12.81	B4DUR8	B4DUR8	T-complex protein 1 subunit gamma OS=Homo sapiens GN=CCT3 PE=1 SV=1
158	12.81	ANXA3	P12429	Annexin A3 OS=Homo sapiens GN=ANXA3 PE=1 SV=3
159	12.77	BIEA	P53004	Biliverdin reductase A OS=Homo sapiens GN=BLVRA PE=1 SV=2
160	12.48	PYGB	P11216	Glycogen phosphorylase, brain form OS=Homo sapiens GN=PYGB PE=1 SV=5
161	12.46	TCPZ	P40227	T-complex protein 1 subunit zeta OS=Homo sapiens GN=CCT6A PE=1 SV=3
162	12.36	A0A075B738	A0A075B738	Platelet endothelial cell adhesion molecule OS=Homo sapiens GN=PECAM1 PE=1 SV=1
163	12.23	ANXA6	P08133	Annexin A6 OS=Homo sapiens GN=ANXA6 PE=1 SV=3
164	12.2	Q5VZU9	Q5VZU9	Tripeptidyl-peptidase 2 OS=Homo sapiens GN=TPP2 PE=1 SV=1
165	12.14	TCPE	P48643	T-complex protein 1 subunit epsilon OS=Homo sapiens GN=CCT5 PE=1 SV=1
166	12.08	THRB	P00734	Prothrombin OS=Homo sapiens GN=F2 PE=1 SV=2
167	12	TBA4A	P68366	Tubulin alpha-4A chain OS=Homo sapiens GN=TUBA4A PE=1 SV=1
168	12	RD23A	P54725	UV excision repair protein RAD23 homolog A OS=Homo sapiens GN=RAD23A PE=1 SV=1
169	11.86	SAHH	P23526	Adenosylhomocysteinase OS=Homo sapiens GN=AHCY PE=1 SV=4
170	11.75	GTR1	P11166	Solute carrier family 2, facilitated glucose transporter member 1 OS=Homo sapiens GN=SLC2A1 PE=1 SV=2
171	11.66	PA2G4	Q9UQ80	Proliferation-associated protein 2G4 OS=Homo sapiens GN=PA2G4 PE=1 SV=3
172	11.63	VASP	P50552	Vasodilator-stimulated phosphoprotein OS=Homo sapiens GN=VASP PE=1 SV=3
173	11.48	1433T	P27348	14-3-3 protein theta OS=Homo sapiens GN=YWHAQ PE=1 SV=1
174	11.38	TCPD	P50991	T-complex protein 1 subunit delta OS=Homo sapiens GN=CCT4 PE=1 SV=4
175	11.24	ARC1B	O15143	Actin-related protein 2/3 complex subunit 1B OS=Homo sapiens GN=ARPC1B PE=1 SV=3
176	11.24	SODC	P00441	Superoxide dismutase [Cu-Zn] OS=Homo sapiens GN=SOD1 PE=1 SV=2
177	11.09	ESTD	P10768	S-formylglutathione hydrolase OS=Homo sapiens GN=ESD PE=1 SV=2
178	11.01	PGAM1	P18669	Phosphoglycerate mutase 1 OS=Homo sapiens GN=PGAM1 PE=1 SV=2
179	10.98	2AAA	P30153	Serine/threonine-protein phosphatase 2A 65 kDa regulatory subunit A alpha isoform OS=Homo sapiens GN=PPP2R1A PE=1 SV=4
180	10.96	ARF3	P61204	ADP-ribosylation factor 3 OS=Homo sapiens GN=ARF3 PE=1 SV=2
181	10.92	PPIB	P23284	Peptidyl-prolyl cis-trans isomerase B OS=Homo sapiens GN=PPIB PE=1 SV=2
182	10.86	PI42A	P48426	Phosphatidylinositol 5-phosphate 4-kinase type-2 alpha OS=Homo sapiens GN=PIP4K2A PE=1 SV=2
183	10.77	VDAC3	Q9Y277	Voltage-dependent anion-selective channel protein 3 OS=Homo sapiens GN=VDAC3 PE=1 SV=1
184	10.76	ANXA7	P20073	Annexin A7 OS=Homo sapiens GN=ANXA7 PE=1 SV=3
185	10.72	TCPH	Q99832	T-complex protein 1 subunit eta OS=Homo sapiens GN=CCT7 PE=1 SV=2
186	10.68	GSHR	P00390	Glutathione reductase, mitochondrial OS=Homo sapiens GN=GSR PE=1 SV=2
187	10.59	TCPA	P17987	T-complex protein 1 subunit alpha OS=Homo sapiens GN=TCP1 PE=1 SV=1
188	10.54	B4DJV2	B4DJV2	Citrate synthase OS=Homo sapiens GN=CS PE=1 SV=1
189	10.47	RB27B	O00194	Ras-related protein Rab-27B OS=Homo sapiens GN=RAB27B PE=1 SV=4
190	10.4	A0A0C4DH83	A0A0C4DH83	EH domain-containing protein 3 OS=Homo sapiens GN=EHD3 PE=1 SV=1
191	10.39	K7EIV0	K7EIV0	Calpain small subunit 1 (Fragment) OS=Homo sapiens GN=CAPNS1 PE=1 SV=2
192	10.36	HRG	P04196	Histidine-rich glycoprotein OS=Homo sapiens GN=HRG PE=1 SV=1
193	10.18	CDC42	P60953	Cell division control protein 42 homolog OS=Homo sapiens GN=CDC42 PE=1 SV=2
194	10.14	ARPC2	O15144	Actin-related protein 2/3 complex subunit 2 OS=Homo sapiens GN=ARPC2 PE=1 SV=1
195	10.08	EM55	Q00013	55 kDa erythrocyte membrane protein OS=Homo sapiens GN=MPP1 PE=1 SV=2
196	10.06	AT2A3	Q93084	Sarcoplasmic/endoplasmic reticulum calcium ATPase 3 OS=Homo sapiens GN=ATP2A3 PE=1 SV=2
197	10.01	GDIA	P31150	Rab GDP dissociation inhibitor alpha OS=Homo sapiens GN=GDI1 PE=1 SV=2
198	10	A0A087X1V9	A0A087X1V9	Beta-2-microglobulin OS=Homo sapiens GN=IGKC PE=1 SV=2
199	10	1B35	P30685	HLA class I histocompatibility antigen, B-35 alpha chain OS=Homo sapiens GN=HLA-B PE=1 SV=1
200	10	VTNC	P04004	Vitronectin OS=Homo sapiens GN=VTN PE=1 SV=1
201	9.92	COR1C	Q9ULV4	Coronin-1C OS=Homo sapiens GN=CORO1C PE=1 SV=1
202	9.89	K7EQ48	K7EQ48	Glucose-6-phosphate isomerase OS=Homo sapiens GN=GPI PE=1 SV=2
203	9.87	IF5A1	P63241	Eukaryotic translation initiation factor 5A-1 OS=Homo sapiens GN=EIF5A PE=1 SV=2
204	9.85	SRC	P12931	Proto-oncogene tyrosine-protein kinase Src OS=Homo sapiens GN=SRC PE=1 SV=3
205	9.8	J3KQE5	J3KQE5	GTP-binding nuclear protein Ran (Fragment) OS=Homo sapiens GN=RAN PE=1 SV=1
206	9.74	PSA5	P28066	Proteasome subunit alpha type-5 OS=Homo sapiens GN=PSMA5 PE=1 SV=3
207	9.7	PEBP1	P30086	Phosphatidylethanolamine-binding protein 1 OS=Homo sapiens GN=PEBP1 PE=1 SV=3
208	9.62	ITAM	P11215	Integrin alpha-M OS=Homo sapiens GN=ITGAM PE=1 SV=2
209	9.58	E7EU05	E7EU05	Platelet glycoprotein 4 (Fragment) OS=Homo sapiens GN=CD36 PE=1 SV=2
210	9.54	A0A0C4DFU2	A0A0C4DFU2	Superoxide dismutase OS=Homo sapiens GN=SOD2 PE=1 SV=1
211	9.41	THTM	P25325	3-mercaptopyruvate sulfurtransferase OS=Homo sapiens GN=MPST PE=1 SV=3
212	9.38	ARPC3	O15145	Actin-related protein 2/3 complex subunit 3 OS=Homo sapiens GN=ARPC3 PE=1 SV=3
213	9.28	SDPR	O95810	Serum deprivation-response protein OS=Homo sapiens GN=SDPR PE=1 SV=3
214	9.26	PDC6I	Q8WUM4	Programmed cell death 6-interacting protein OS=Homo sapiens GN=PDCD6IP PE=1 SV=1
215	9.21	PDLI1	O00151	PDZ and LIM domain protein 1 OS=Homo sapiens GN=PDLIM1 PE=1 SV=4
216	9.19	PSA7	O14818	Proteasome subunit alpha type-7 OS=Homo sapiens GN=PSMA7 PE=1 SV=1
217	9.18	PRDX5	P30044	Peroxiredoxin-5, mitochondrial OS=Homo sapiens GN=PRDX5 PE=1 SV=4
218	9.09	STIP1	P31948	Stress-induced-phosphoprotein 1 OS=Homo sapiens GN=STIP1 PE=1 SV=1
219	8.98	H7BYY1	H7BYY1	Tropomyosin 1 (Alpha), isoform CRA_m OS=Homo sapiens GN=TPM1 PE=1 SV=1
220	8.98	LOX12	P18054	Arachidonate 12-lipoxygenase, 12S-type OS=Homo sapiens GN=ALOX12 PE=1 SV=4
221	8.98	S10A8	P05109	Protein S100-A8 OS=Homo sapiens GN=S100A8 PE=1 SV=1
222	8.9	SAMP	P02743	Serum amyloid P-component OS=Homo sapiens GN=APCS PE=1 SV=2
223	8.82	F6WIT2	F6WIT2	Serine/threonine-protein phosphatase 2A activator OS=Homo sapiens GN=PPP2R4 PE=1 SV=1
224	8.71	CAZA2	P47755	F-actin-capping protein subunit alpha-2 OS=Homo sapiens GN=CAPZA2 PE=1 SV=3
225	8.66	LIMS1	P48059	LIM and senescent cell antigen-like-containing domain protein 1 OS=Homo sapiens GN=LIMS1 PE=1 SV=4
226	8.63	E7EPG1	E7EPG1	Multimerin-1 OS=Homo sapiens GN=MMRN1 PE=1 SV=1
227	8.58	F5GXS0	F5GXS0	Complement C4-B OS=Homo sapiens GN=C4B PE=1 SV=1
228	8.37	A0A0A0MRJ7	A0A0A0MRJ7	Coagulation factor V OS=Homo sapiens GN=F5 PE=1 SV=1
229	8.27	PGM2	Q96G03	Phosphoglucomutase-2 OS=Homo sapiens GN=PGM2 PE=1 SV=4
230	8.25	1433F	Q04917	14-3-3 protein eta OS=Homo sapiens GN=YWHAH PE=1 SV=4
231	8.2	H0Y2Y8	H0Y2Y8	Zyxin (Fragment) OS=Homo sapiens GN=ZYX PE=1 SV=1
232	8.14	UBP5	P45974	Ubiquitin carboxyl-terminal hydrolase 5 OS=Homo sapiens GN=USP5 PE=1 SV=2
233	8.12	RAB5C	P51148	Ras-related protein Rab-5C OS=Homo sapiens GN=RAB5C PE=1 SV=2
234	8.08	KPYR	P30613	Pyruvate kinase PKLR OS=Homo sapiens GN=PKLR PE=1 SV=2
235	8.08	DEMA	Q08495	Dematin OS=Homo sapiens GN=DMTN PE=1 SV=3
236	8.01	NTF2	P61970	Nuclear transport factor 2 OS=Homo sapiens GN=NUTF2 PE=1 SV=1
237	8	TBB4B	P68371	Tubulin beta-4B chain OS=Homo sapiens GN=TUBB4B PE=1 SV=1
238	8	ENOG	P09104	Gamma-enolase OS=Homo sapiens GN=ENO2 PE=1 SV=3
239	8	U3KPS2	U3KPS2	Myeloblastin OS=Homo sapiens GN=PRTN3 PE=1 SV=1
240	8	PRG3	Q9Y2Y8	Proteoglycan 3 OS=Homo sapiens GN=PRG3 PE=1 SV=2
241	7.93	H0YM70	H0YM70	Proteasome activator complex subunit 2 OS=Homo sapiens GN=PSME2 PE=1 SV=1
242	7.93	CBR1	P16152	Carbonyl reductase [NADPH] 1 OS=Homo sapiens GN=CBR1 PE=1 SV=3
243	7.82	C9JGI3	C9JGI3	Thymidine phosphorylase (Fragment) OS=Homo sapiens GN=TYMP PE=1 SV=1
244	7.8	Q96C32	Q96C32	Polyubiquitin-C OS=Homo sapiens GN=UBC PE=1 SV=1
245	7.72	F8WDD7	F8WDD7	Actin-related protein 2/3 complex subunit 4 OS=Homo sapiens GN=ARPC4 PE=4 SV=1
246	7.71	1433B	P31946	14-3-3 protein beta/alpha OS=Homo sapiens GN=YWHAB PE=1 SV=3
247	7.67	D6RGI3	D6RGI3	Septin 11, isoform CRA_b OS=Homo sapiens GN=SEPT11 PE=1 SV=1
248	7.64	J3KQ32	J3KQ32	Obg-like ATPase 1 OS=Homo sapiens GN=OLA1 PE=1 SV=1
249	7.6	EF1A3	Q5VTE0	Putative elongation factor 1-alpha-like 3 OS=Homo sapiens GN=EEF1A1P5 PE=5 SV=1
250	7.56	H7BY58	H7BY58	Protein-L-isoaspartate O-methyltransferase OS=Homo sapiens GN=PCMT1 PE=1 SV=1
251	7.51	I3L0A0	I3L0A0	HCG2044781 OS=Homo sapiens GN=TMEM189-UBE2V1 PE=4 SV=1
252	7.41	PTN6	P29350	Tyrosine-protein phosphatase non-receptor type 6 OS=Homo sapiens GN=PTPN6 PE=1 SV=1
253	7.39	CALX	P27824	Calnexin OS=Homo sapiens GN=CANX PE=1 SV=2
254	7.28	E7EPV7	E7EPV7	Alpha-synuclein OS=Homo sapiens GN=SNCA PE=1 SV=1
255	7.25	FLOT1	O75955	Flotillin-1 OS=Homo sapiens GN=FLOT1 PE=1 SV=3
256	7.19	ANT3	P01008	Antithrombin-III OS=Homo sapiens GN=SERPINC1 PE=1 SV=1
257	7.15	LEGL	Q3ZCW2	Galectin-related protein OS=Homo sapiens GN=LGALSL PE=1 SV=2
258	7.09	H0YGX7	H0YGX7	Rho GDP-dissociation inhibitor 2 (Fragment) OS=Homo sapiens GN=ARHGDIB PE=1 SV=1
259	7.05	UN13D	Q70J99	Protein unc-13 homolog D OS=Homo sapiens GN=UNC13D PE=1 SV=1
260	7.01	COTL1	Q14019	Coactosin-like protein OS=Homo sapiens GN=COTL1 PE=1 SV=3
261	7	X6R8F3	X6R8F3	Neutrophil gelatinase-associated lipocalin OS=Homo sapiens GN=LCN2 PE=1 SV=1
262	6.92	F5GX11	F5GX11	Proteasome subunit alpha type-1 OS=Homo sapiens GN=PSMA1 PE=1 SV=1
263	6.89	RAC2	P15153	Ras-related C3 botulinum toxin substrate 2 OS=Homo sapiens GN=RAC2 PE=1 SV=1
264	6.72	S10A9	P06702	Protein S100-A9 OS=Homo sapiens GN=S100A9 PE=1 SV=1
265	6.69	G3V5Z7	G3V5Z7	Proteasome subunit alpha type OS=Homo sapiens GN=PSMA6 PE=1 SV=1
266	6.63	RAB6A	P20340	Ras-related protein Rab-6A OS=Homo sapiens GN=RAB6A PE=1 SV=3
267	6.6	DPYL2	Q16555	Dihydropyrimidinase-related protein 2 OS=Homo sapiens GN=DPYSL2 PE=1 SV=1
268	6.57	CAND1	Q86VP6	Cullin-associated NEDD8-dissociated protein 1 OS=Homo sapiens GN=CAND1 PE=1 SV=2
269	6.56	LGUL	Q04760	Lactoylglutathione lyase OS=Homo sapiens GN=GLO1 PE=1 SV=4
270	6.49	B4DUT8	B4DUT8	Calponin OS=Homo sapiens GN=CNN2 PE=1 SV=1
271	6.48	A0A0A6YY92	A0A0A6YY92	Adenylosuccinate lyase OS=Homo sapiens GN=ADSL PE=1 SV=1
272	6.47	C9J0K6	C9J0K6	Sorcin OS=Homo sapiens GN=SRI PE=1 SV=1
273	6.44	LYSC	P61626	Lysozyme C OS=Homo sapiens GN=LYZ PE=1 SV=1
274	6.41	J3KNB4	J3KNB4	Cathelicidin antimicrobial peptide OS=Homo sapiens GN=CAMP PE=1 SV=1
275	6.4	A0A0G2JN06	A0A0G2JN06	Uncharacterized protein OS=Homo sapiens PE=4 SV=1
276	6.36	G8JLD5	G8JLD5	Dynamin-1-like protein OS=Homo sapiens GN=DNM1L PE=1 SV=1
277	6.36	A0A087WYC1	A0A087WYC1	Heat shock 70 kDa protein 4 OS=Homo sapiens GN=HSPA4 PE=1 SV=1
278	6.24	ARPC5	O15511	Actin-related protein 2/3 complex subunit 5 OS=Homo sapiens GN=ARPC5 PE=1 SV=3
279	6.23	E7EUC7	E7EUC7	UTP--glucose-1-phosphate uridylyltransferase OS=Homo sapiens GN=UGP2 PE=1 SV=1
280	6.23	F8W914	F8W914	Reticulon OS=Homo sapiens GN=RTN4 PE=1 SV=1
281	6.21	GPIX	P14770	Platelet glycoprotein IX OS=Homo sapiens GN=GP9 PE=1 SV=3
282	6.17	H0YIV4	H0YIV4	Nucleosome assembly protein 1-like 1 (Fragment) OS=Homo sapiens GN=NAP1L1 PE=1 SV=1
283	6.15	GSH0	P48507	Glutamate--cysteine ligase regulatory subunit OS=Homo sapiens GN=GCLM PE=1 SV=1
284	6.12	M0R0Y2	M0R0Y2	Alpha-soluble NSF attachment protein OS=Homo sapiens GN=NAPA PE=1 SV=1
285	6.1	UBE2N	P61088	Ubiquitin-conjugating enzyme E2 N OS=Homo sapiens GN=UBE2N PE=1 SV=1
286	6.08	GP1BB	P13224	Platelet glycoprotein Ib beta chain OS=Homo sapiens GN=GP1BB PE=1 SV=1
287	6.07	A0A087WXS7	A0A087WXS7	ATPase ASNA1 OS=Homo sapiens GN=ASNA1 PE=1 SV=1
288	6.05	Q5R349	Q5R349	P-selectin (Fragment) OS=Homo sapiens GN=SELP PE=1 SV=2
289	6.04	H0YL18	H0YL18	Beta-2-microglobulin OS=Homo sapiens GN=B2M PE=1 SV=1
290	6.04	GPDM	P43304	Glycerol-3-phosphate dehydrogenase, mitochondrial OS=Homo sapiens GN=GPD2 PE=1 SV=3
291	6.03	A0A087WUQ6	A0A087WUQ6	Glutathione peroxidase OS=Homo sapiens GN=GPX1 PE=1 SV=1
292	6.02	SH3L1	O75368	SH3 domain-binding glutamic acid-rich-like protein OS=Homo sapiens GN=SH3BGRL PE=1 SV=1
293	6	1433G	P61981	14-3-3 protein gamma OS=Homo sapiens GN=YWHAG PE=1 SV=2
294	6	THTR	Q16762	Thiosulfate sulfurtransferase OS=Homo sapiens GN=TST PE=1 SV=4
295	6	VDAC2	P45880	Voltage-dependent anion-selective channel protein 2 OS=Homo sapiens GN=VDAC2 PE=1 SV=2
296	6	HBAT	P09105	Hemoglobin subunit theta-1 OS=Homo sapiens GN=HBQ1 PE=1 SV=2
297	5.98	LEG10	Q05315	Galectin-10 OS=Homo sapiens GN=CLC PE=1 SV=3
298	5.92	AACT	P01011	Alpha-1-antichymotrypsin OS=Homo sapiens GN=SERPINA3 PE=1 SV=2
299	5.89	TMOD1	P28289	Tropomodulin-1 OS=Homo sapiens GN=TMOD1 PE=1 SV=1
300	5.84	F8W1A4	F8W1A4	Adenylate kinase 2, mitochondrial OS=Homo sapiens GN=AK2 PE=1 SV=1
301	5.83	A0A087WV23	A0A087WV23	SH3 domain-binding glutamic acid-rich-like protein 3 OS=Homo sapiens GN=SH3BGRL3 PE=1 SV=1
302	5.8	A0A075B6K9	A0A075B6K9	Ig lambda-2 chain C regions (Fragment) OS=Homo sapiens GN=IGLC2 PE=4 SV=1
303	5.79	FBX7	Q9Y3I1	F-box only protein 7 OS=Homo sapiens GN=FBXO7 PE=1 SV=1
304	5.75	ROA2	P22626	Heterogeneous nuclear ribonucleoproteins A2/B1 OS=Homo sapiens GN=HNRNPA2B1 PE=1 SV=2
305	5.7	FN3K	Q9H479	Fructosamine-3-kinase OS=Homo sapiens GN=FN3K PE=1 SV=1
306	5.65	RAB7A	P51149	Ras-related protein Rab-7a OS=Homo sapiens GN=RAB7A PE=1 SV=1
307	5.59	GMPR1	P36959	GMP reductase 1 OS=Homo sapiens GN=GMPR PE=1 SV=1
308	5.58	A0A0C4DGZ8	A0A0C4DGZ8	Glycoprotein Ib (Platelet), alpha polypeptide OS=Homo sapiens GN=GP1BA PE=1 SV=1
309	5.57	ELNE	P08246	Neutrophil elastase OS=Homo sapiens GN=ELANE PE=1 SV=1
310	5.53	CXCL7	P02775	Platelet basic protein OS=Homo sapiens GN=PPBP PE=1 SV=3
311	5.49	H3BPK3	H3BPK3	Hydroxyacylglutathione hydrolase, mitochondrial (Fragment) OS=Homo sapiens GN=HAGH PE=1 SV=1
312	5.42	PCBP1	Q15365	Poly(rC)-binding protein 1 OS=Homo sapiens GN=PCBP1 PE=1 SV=2
313	5.36	CATG	P08311	Cathepsin G OS=Homo sapiens GN=CTSG PE=1 SV=2
314	5.35	E9PLK3	E9PLK3	Puromycin-sensitive aminopeptidase OS=Homo sapiens GN=NPEPPS PE=1 SV=1
315	5.35	H3BSC1	H3BSC1	Ras-related protein Rab-11A OS=Homo sapiens GN=RAB11A PE=1 SV=1
316	5.34	H0YN42	H0YN42	Annexin (Fragment) OS=Homo sapiens GN=ANXA2 PE=1 SV=1
317	5.34	E9PFZ2	E9PFZ2	Ceruloplasmin OS=Homo sapiens GN=CP PE=1 SV=1
318	5.31	GSH1	P48506	Glutamate--cysteine ligase catalytic subunit OS=Homo sapiens GN=GCLC PE=1 SV=2
319	5.31	AL9A1	P49189	4-trimethylaminobutyraldehyde dehydrogenase OS=Homo sapiens GN=ALDH9A1 PE=1 SV=3
320	5.27	PITH1	Q9GZP4	PITH domain-containing protein 1 OS=Homo sapiens GN=PITHD1 PE=1 SV=1
321	5.22	S4R418	S4R418	Bridging integrator 2 (Fragment) OS=Homo sapiens GN=BIN2 PE=1 SV=2
322	5.21	ACLY	P53396	ATP-citrate synthase OS=Homo sapiens GN=ACLY PE=1 SV=3
323	5.14	PFKAL	P17858	ATP-dependent 6-phosphofructokinase, liver type OS=Homo sapiens GN=PFKL PE=1 SV=6
324	5.14	PSB3	P49720	Proteasome subunit beta type-3 OS=Homo sapiens GN=PSMB3 PE=1 SV=2
325	5.11	UB2L3	P68036	Ubiquitin-conjugating enzyme E2 L3 OS=Homo sapiens GN=UBE2L3 PE=1 SV=1
326	5.07	J3KQ18	J3KQ18	D-dopachrome decarboxylase OS=Homo sapiens GN=DDT PE=1 SV=1
327	4.99	PSB2	P49721	Proteasome subunit beta type-2 OS=Homo sapiens GN=PSMB2 PE=1 SV=1
328	4.97	I3L0N3	I3L0N3	Vesicle-fusing ATPase OS=Homo sapiens GN=NSF PE=1 SV=1
329	4.96	PGM1	P36871	Phosphoglucomutase-1 OS=Homo sapiens GN=PGM1 PE=1 SV=3
330	4.95	HEBP1	Q9NRV9	Heme-binding protein 1 OS=Homo sapiens GN=HEBP1 PE=1 SV=1
331	4.92	C9J2Q4	C9J2Q4	Septin-2 (Fragment) OS=Homo sapiens GN=SEPT2 PE=1 SV=1
332	4.91	HNRPK	P61978	Heterogeneous nuclear ribonucleoprotein K OS=Homo sapiens GN=HNRNPK PE=1 SV=1
333	4.9	CFAH	P08603	Complement factor H OS=Homo sapiens GN=CFH PE=1 SV=4
334	4.87	THIO	P10599	Thioredoxin OS=Homo sapiens GN=TXN PE=1 SV=3
335	4.83	PSA3	P25788	Proteasome subunit alpha type-3 OS=Homo sapiens GN=PSMA3 PE=1 SV=2
336	4.82	H0YMZ1	H0YMZ1	Proteasome subunit alpha type (Fragment) OS=Homo sapiens GN=PSMA4 PE=1 SV=5
337	4.81	PDIA4	P13667	Protein disulfide-isomerase A4 OS=Homo sapiens GN=PDIA4 PE=1 SV=2
338	4.79	PRS7	P35998	26S protease regulatory subunit 7 OS=Homo sapiens GN=PSMC2 PE=1 SV=3
339	4.77	K1C14	P02533	Keratin, type I cytoskeletal 14 OS=Homo sapiens GN=KRT14 PE=1 SV=4
340	4.6	RPN1	P04843	Dolichyl-diphosphooligosaccharide--protein glycosyltransferase subunit 1 OS=Homo sapiens GN=RPN1 PE=1 SV=1
341	4.6	FUMH	P07954	Fumarate hydratase, mitochondrial OS=Homo sapiens GN=FH PE=1 SV=3
342	4.51	PSB6	P28072	Proteasome subunit beta type-6 OS=Homo sapiens GN=PSMB6 PE=1 SV=4
343	4.51	OTU1	Q5VVQ6	Ubiquitin thioesterase OTU1 OS=Homo sapiens GN=YOD1 PE=1 SV=1
344	4.44	PSB5	P28074	Proteasome subunit beta type-5 OS=Homo sapiens GN=PSMB5 PE=1 SV=3
345	4.42	RAB10	P61026	Ras-related protein Rab-10 OS=Homo sapiens GN=RAB10 PE=1 SV=1
346	4.41	APOH	P02749	Beta-2-glycoprotein 1 OS=Homo sapiens GN=APOH PE=1 SV=3
347	4.4	DEF3	P59666	Neutrophil defensin 3 OS=Homo sapiens GN=DEFA3 PE=1 SV=1
348	4.4	VDAC1	P21796	Voltage-dependent anion-selective channel protein 1 OS=Homo sapiens GN=VDAC1 PE=1 SV=2
349	4.38	GTR14	Q8TDB8	Solute carrier family 2, facilitated glucose transporter member 14 OS=Homo sapiens GN=SLC2A14 PE=2 SV=1
350	4.37	QCR1	P31930	Cytochrome b-c1 complex subunit 1, mitochondrial OS=Homo sapiens GN=UQCRC1 PE=1 SV=3
351	4.36	KT3K	Q9HA64	Ketosamine-3-kinase OS=Homo sapiens GN=FN3KRP PE=1 SV=2
352	4.36	MARE2	Q15555	Microtubule-associated protein RP/EB family member 2 OS=Homo sapiens GN=MAPRE2 PE=1 SV=1
353	4.36	LXN	Q9BS40	Latexin OS=Homo sapiens GN=LXN PE=1 SV=2
354	4.33	Q53F23	Q53F23	HCG14925, isoform CRA_a (Fragment) OS=Homo sapiens GN=TBXAS1 PE=1 SV=1
355	4.31	PRAF3	O75915	PRA1 family protein 3 OS=Homo sapiens GN=ARL6IP5 PE=1 SV=1
356	4.29	J3KN29	J3KN29	26S proteasome non-ATPase regulatory subunit 9 OS=Homo sapiens GN=PSMD9 PE=1 SV=1
357	4.28	PP2AA	P67775	Serine/threonine-protein phosphatase 2A catalytic subunit alpha isoform OS=Homo sapiens GN=PPP2CA PE=1 SV=1
358	4.27	EFTU	P49411	Elongation factor Tu, mitochondrial OS=Homo sapiens GN=TUFM PE=1 SV=2
359	4.27	A1AG1	P02763	Alpha-1-acid glycoprotein 1 OS=Homo sapiens GN=ORM1 PE=1 SV=1
360	4.22	GRP75	P38646	Stress-70 protein, mitochondrial OS=Homo sapiens GN=HSPA9 PE=1 SV=2
361	4.21	G5E977	G5E977	Nicotinate phosphoribosyltransferase OS=Homo sapiens GN=NAPRT PE=1 SV=1
362	4.17	E7EWE5	E7EWE5	Peroxisomal multifunctional enzyme type 2 OS=Homo sapiens GN=HSD17B4 PE=1 SV=1
363	4.14	CSRP1	P21291	Cysteine and glycine-rich protein 1 OS=Homo sapiens GN=CSRP1 PE=1 SV=3
364	4.14	H0Y738	H0Y738	Bactericidal permeability-increasing protein OS=Homo sapiens GN=BPI PE=1 SV=2
365	4.13	IMB1	Q14974	Importin subunit beta-1 OS=Homo sapiens GN=KPNB1 PE=1 SV=2
366	4.11	S10A4	P26447	Protein S100-A4 OS=Homo sapiens GN=S100A4 PE=1 SV=1
367	4.08	HINT1	P49773	Histidine triad nucleotide-binding protein 1 OS=Homo sapiens GN=HINT1 PE=1 SV=2
368	4.07	R4GNH3	R4GNH3	26S protease regulatory subunit 6A OS=Homo sapiens GN=PSMC3 PE=1 SV=1
369	4.04	G3V1Q4	G3V1Q4	Septin 7, isoform CRA_a OS=Homo sapiens GN=SEPT7 PE=1 SV=1
370	4.03	TMEDA	P49755	Transmembrane emp24 domain-containing protein 10 OS=Homo sapiens GN=TMED10 PE=1 SV=2
371	4.01	H3BQB1	H3BQB1	Adenine phosphoribosyltransferase (Fragment) OS=Homo sapiens GN=APRT PE=1 SV=1
372	4.01	H0YLU7	H0YLU7	Electron transfer flavoprotein subunit alpha, mitochondrial (Fragment) OS=Homo sapiens GN=ETFA PE=1 SV=1
373	4.01	DCUP	P06132	Uroporphyrinogen decarboxylase OS=Homo sapiens GN=UROD PE=1 SV=2
374	4	J3QQX2	J3QQX2	Rho GDP-dissociation inhibitor 1 OS=Homo sapiens GN=ARHGDIA PE=1 SV=1
375	4	TMED9	Q9BVK6	Transmembrane emp24 domain-containing protein 9 OS=Homo sapiens GN=TMED9 PE=1 SV=2
376	4	TWF2	Q6IBS0	Twinfilin-2 OS=Homo sapiens GN=TWF2 PE=1 SV=2
377	4	PA1B2	P68402	Platelet-activating factor acetylhydrolase IB subunit beta OS=Homo sapiens GN=PAFAH1B2 PE=1 SV=1
378	4	FKB1A	P62942	Peptidyl-prolyl cis-trans isomerase FKBP1A OS=Homo sapiens GN=FKBP1A PE=1 SV=2
379	4	MTPN	P58546	Myotrophin OS=Homo sapiens GN=MTPN PE=1 SV=2
380	4	GSHB	P48637	Glutathione synthetase OS=Homo sapiens GN=GSS PE=1 SV=1
381	4	PPAC	P24666	Low molecular weight phosphotyrosine protein phosphatase OS=Homo sapiens GN=ACP1 PE=1 SV=3
382	4	MIF	P14174	Macrophage migration inhibitory factor OS=Homo sapiens GN=MIF PE=1 SV=4
383	4	RNAS2	P10153	Non-secretory ribonuclease OS=Homo sapiens GN=RNASE2 PE=1 SV=2
384	3.95	J3KNF4	J3KNF4	Copper chaperone for superoxide dismutase OS=Homo sapiens GN=CCS PE=1 SV=1
385	3.93	PYGL	P06737	Glycogen phosphorylase, liver form OS=Homo sapiens GN=PYGL PE=1 SV=4
386	3.87	SDHA	P31040	Succinate dehydrogenase [ubiquinone] flavoprotein subunit, mitochondrial OS=Homo sapiens GN=SDHA PE=1 SV=2
387	3.85	GLRX1	P35754	Glutaredoxin-1 OS=Homo sapiens GN=GLRX PE=1 SV=2
388	3.82	J3QRS3	J3QRS3	Myosin regulatory light chain 12A OS=Homo sapiens GN=MYL12A PE=1 SV=1
389	3.79	PSMD2	Q13200	26S proteasome non-ATPase regulatory subunit 2 OS=Homo sapiens GN=PSMD2 PE=1 SV=3
390	3.78	G8JLH6	G8JLH6	Tetraspanin (Fragment) OS=Homo sapiens GN=CD9 PE=1 SV=1
391	3.77	J3KPX7	J3KPX7	Prohibitin-2 OS=Homo sapiens GN=PHB2 PE=1 SV=2
392	3.74	MAOM	P23368	NAD-dependent malic enzyme, mitochondrial OS=Homo sapiens GN=ME2 PE=1 SV=1
393	3.72	PSB7	Q99436	Proteasome subunit beta type-7 OS=Homo sapiens GN=PSMB7 PE=1 SV=1
394	3.7	E9PEX6	E9PEX6	Dihydrolipoyl dehydrogenase OS=Homo sapiens GN=DLD PE=1 SV=1
395	3.68	Q5QPM9	Q5QPM9	Proteasome inhibitor PI31 subunit (Fragment) OS=Homo sapiens GN=PSMF1 PE=1 SV=1
396	3.67	TNG2	Q6ICL3	Transport and Golgi organization protein 2 homolog OS=Homo sapiens GN=TANGO2 PE=2 SV=1
397	3.67	U3KQK0	U3KQK0	Histone H2B OS=Homo sapiens GN=HIST1H2BN PE=1 SV=1
398	3.6	PSB1	P20618	Proteasome subunit beta type-1 OS=Homo sapiens GN=PSMB1 PE=1 SV=2
399	3.59	DHPR	P09417	Dihydropteridine reductase OS=Homo sapiens GN=QDPR PE=1 SV=2
400	3.59	HNRPF	P52597	Heterogeneous nuclear ribonucleoprotein F OS=Homo sapiens GN=HNRNPF PE=1 SV=3
401	3.58	PPIF	P30405	Peptidyl-prolyl cis-trans isomerase F, mitochondrial OS=Homo sapiens GN=PPIF PE=1 SV=1
402	3.56	EF2	P13639	Elongation factor 2 OS=Homo sapiens GN=EEF2 PE=1 SV=4
403	3.56	RASA3	Q14644	Ras GTPase-activating protein 3 OS=Homo sapiens GN=RASA3 PE=1 SV=3
404	3.48	Q6P452	Q6P452	Annexin OS=Homo sapiens GN=ANXA4 PE=1 SV=1
405	3.47	A0A0B4J1Z6	A0A0B4J1Z6	Protein IGKV3-20 (Fragment) OS=Homo sapiens GN=IGKV3-20 PE=4 SV=1
406	3.46	Q5QNZ2	Q5QNZ2	ATP synthase F(0) complex subunit B1, mitochondrial OS=Homo sapiens GN=ATP5F1 PE=1 SV=1
407	3.44	ACADV	P49748	Very long-chain specific acyl-CoA dehydrogenase, mitochondrial OS=Homo sapiens GN=ACADVL PE=1 SV=1
408	3.41	E9PP14	E9PP14	GDP-L-fucose synthase (Fragment) OS=Homo sapiens GN=TSTA3 PE=1 SV=1
409	3.3	GRB2	P62993	Growth factor receptor-bound protein 2 OS=Homo sapiens GN=GRB2 PE=1 SV=1
410	3.26	F8W6I7	F8W6I7	Heterogeneous nuclear ribonucleoprotein A1 OS=Homo sapiens GN=HNRNPA1 PE=1 SV=2
411	3.24	B8ZZL8	B8ZZL8	10 kDa heat shock protein, mitochondrial OS=Homo sapiens GN=HSPE1 PE=1 SV=1
412	3.23	S100P	P25815	Protein S100-P OS=Homo sapiens GN=S100P PE=1 SV=2
413	3.23	PSB4	P28070	Proteasome subunit beta type-4 OS=Homo sapiens GN=PSMB4 PE=1 SV=4
414	3.22	F2Z2V0	F2Z2V0	Copine-1 (Fragment) OS=Homo sapiens GN=CPNE1 PE=1 SV=1
415	3.22	F6WQW2	F6WQW2	Ran-specific GTPase-activating protein OS=Homo sapiens GN=RANBP1 PE=1 SV=1
416	3.17	CBPN	P15169	Carboxypeptidase N catalytic chain OS=Homo sapiens GN=CPN1 PE=1 SV=1
417	3.14	G5E9C5	G5E9C5	Phosphodiesterase 5A, cGMP-specific, isoform CRA_a OS=Homo sapiens GN=PDE5A PE=1 SV=1
418	3.1	H3BRG4	H3BRG4	Cytochrome b-c1 complex subunit 2, mitochondrial OS=Homo sapiens GN=UQCRC2 PE=1 SV=1
419	3.06	RAP2B	P61225	Ras-related protein Rap-2b OS=Homo sapiens GN=RAP2B PE=1 SV=1
420	3.03	K7ES02	K7ES02	Bleomycin hydrolase (Fragment) OS=Homo sapiens GN=BLMH PE=1 SV=1
421	2.99	LASP1	Q14847	LIM and SH3 domain protein 1 OS=Homo sapiens GN=LASP1 PE=1 SV=2
422	2.97	PLEC	Q15149	Plectin OS=Homo sapiens GN=PLEC PE=1 SV=3
423	2.97	M0R1D2	M0R1D2	Glia maturation factor gamma OS=Homo sapiens GN=GMFG PE=1 SV=1
424	2.96	ITB2	P05107	Integrin beta-2 OS=Homo sapiens GN=ITGB2 PE=1 SV=2
425	2.95	H0Y9H6	H0Y9H6	Calpastatin (Fragment) OS=Homo sapiens GN=CAST PE=1 SV=1
426	2.95	H0Y7A7	H0Y7A7	Calmodulin (Fragment) OS=Homo sapiens GN=CALM2 PE=1 SV=1
427	2.94	E5RJD8	E5RJD8	Tubulin-specific chaperone A OS=Homo sapiens GN=TBCA PE=1 SV=1
428	2.93	DEST	P60981	Destrin OS=Homo sapiens GN=DSTN PE=1 SV=3
429	2.9	H0Y512	H0Y512	Adipocyte plasma membrane-associated protein (Fragment) OS=Homo sapiens GN=APMAP PE=1 SV=1
430	2.89	OLFM4	Q6UX06	Olfactomedin-4 OS=Homo sapiens GN=OLFM4 PE=1 SV=1
431	2.88	A0A087WXL8	A0A087WXL8	Ig gamma-3 chain C region OS=Homo sapiens GN=IGHG3 PE=1 SV=1
432	2.88	STX11	O75558	Syntaxin-11 OS=Homo sapiens GN=STX11 PE=1 SV=1
433	2.87	MARE1	Q15691	Microtubule-associated protein RP/EB family member 1 OS=Homo sapiens GN=MAPRE1 PE=1 SV=3
434	2.86	F5H2F4	F5H2F4	C-1-tetrahydrofolate synthase, cytoplasmic OS=Homo sapiens GN=MTHFD1 PE=1 SV=1
435	2.78	CD47	Q08722	Leukocyte surface antigen CD47 OS=Homo sapiens GN=CD47 PE=1 SV=1
436	2.78	PF4V	P10720	Platelet factor 4 variant OS=Homo sapiens GN=PF4V1 PE=1 SV=1
437	2.75	Q5JXI8	Q5JXI8	Four and a half LIM domains protein 1 (Fragment) OS=Homo sapiens GN=FHL1 PE=1 SV=1
438	2.7	A0A0C4DGZ9	A0A0C4DGZ9	Tripeptidyl-peptidase 1 OS=Homo sapiens GN=TPP1 PE=1 SV=1
439	2.69	VATA	P38606	V-type proton ATPase catalytic subunit A OS=Homo sapiens GN=ATP6V1A PE=1 SV=2
440	2.68	NSF1C	Q9UNZ2	NSFL1 cofactor p47 OS=Homo sapiens GN=NSFL1C PE=1 SV=2
441	2.65	HS90B	P08238	Heat shock protein HSP 90-beta OS=Homo sapiens GN=HSP90AB1 PE=1 SV=4
442	2.65	RPIA	P49247	Ribose-5-phosphate isomerase OS=Homo sapiens GN=RPIA PE=1 SV=3
443	2.64	LMNB1	P20700	Lamin-B1 OS=Homo sapiens GN=LMNB1 PE=1 SV=2
444	2.63	PGRC1	O00264	Membrane-associated progesterone receptor component 1 OS=Homo sapiens GN=PGRMC1 PE=1 SV=3
445	2.61	H3BLU7	H3BLU7	Aflatoxin B1 aldehyde reductase member 2 (Fragment) OS=Homo sapiens GN=AKR7A2 PE=1 SV=1
446	2.6	E9PCW0	E9PCW0	Prohibitin (Fragment) OS=Homo sapiens GN=PHB PE=1 SV=2
447	2.59	E9PF18	E9PF18	Hydroxyacyl-coenzyme A dehydrogenase, mitochondrial OS=Homo sapiens GN=HADH PE=1 SV=1
448	2.53	C9JIG9	C9JIG9	Serine/threonine-protein kinase OSR1 OS=Homo sapiens GN=OXSR1 PE=1 SV=1
449	2.51	B1AHL2	B1AHL2	Fibulin-1 OS=Homo sapiens GN=FBLN1 PE=1 SV=1
450	2.47	ITA2	P17301	Integrin alpha-2 OS=Homo sapiens GN=ITGA2 PE=1 SV=1
451	2.45	H3BRU6	H3BRU6	Poly(rC)-binding protein 2 (Fragment) OS=Homo sapiens GN=PCBP2 PE=1 SV=1
452	2.45	NB5R3	P00387	NADH-cytochrome b5 reductase 3 OS=Homo sapiens GN=CYB5R3 PE=1 SV=3
453	2.43	C9JVE2	C9JVE2	DCN1-like protein OS=Homo sapiens GN=DCUN1D1 PE=1 SV=1
454	2.42	C9J2C0	C9J2C0	Tubulin alpha-8 chain (Fragment) OS=Homo sapiens GN=TUBA8 PE=1 SV=1
455	2.41	G0XQ39	G0XQ39	STIM1L OS=Homo sapiens GN=STIM1 PE=1 SV=1
456	2.41	F8W9U3	F8W9U3	Alpha/beta hydrolase domain-containing protein 14B OS=Homo sapiens GN=ABHD14B PE=1 SV=1
457	2.39	ERP44	Q9BS26	Endoplasmic reticulum resident protein 44 OS=Homo sapiens GN=ERP44 PE=1 SV=1
458	2.36	F5H7S7	F5H7S7	Ras GTPase-activating-like protein IQGAP2 OS=Homo sapiens GN=IQGAP2 PE=1 SV=2
459	2.33	CSK	P41240	Tyrosine-protein kinase CSK OS=Homo sapiens GN=CSK PE=1 SV=1
460	2.33	IMPA1	P29218	Inositol monophosphatase 1 OS=Homo sapiens GN=IMPA1 PE=1 SV=1
461	2.32	J3KR44	J3KR44	Ubiquitin thioesterase OTUB1 OS=Homo sapiens GN=OTUB1 PE=1 SV=2
462	2.32	E5RJR5	E5RJR5	S-phase kinase-associated protein 1 OS=Homo sapiens GN=SKP1 PE=1 SV=1
463	2.3	MNDA	P41218	Myeloid cell nuclear differentiation antigen OS=Homo sapiens GN=MNDA PE=1 SV=1
464	2.29	CRLF3	Q8IUI8	Cytokine receptor-like factor 3 OS=Homo sapiens GN=CRLF3 PE=1 SV=2
465	2.28	A0A024RA52	A0A024RA52	Proteasome subunit alpha type OS=Homo sapiens GN=PSMA2 PE=3 SV=1
466	2.25	E9PMD7	E9PMD7	Serine/threonine-protein phosphatase (Fragment) OS=Homo sapiens GN=PPP1CA PE=1 SV=1
467	2.2	F5H345	F5H345	Porphobilinogen deaminase OS=Homo sapiens GN=HMBS PE=1 SV=1
468	2.19	A0A0C4DGZ5	A0A0C4DGZ5	Tyrosine--tRNA ligase OS=Homo sapiens GN=YARS PE=1 SV=1
469	2.19	H4	P62805	Histone H4 OS=Homo sapiens GN=HIST1H4A PE=1 SV=2
470	2.17	CPNE3	O75131	Copine-3 OS=Homo sapiens GN=CPNE3 PE=1 SV=1
471	2.15	CAPG	P40121	Macrophage-capping protein OS=Homo sapiens GN=CAPG PE=1 SV=2
472	2.13	A0A0G2JQL4	A0A0G2JQL4	Uncharacterized protein OS=Homo sapiens PE=1 SV=1
473	2.1	1A69	P10316	HLA class I histocompatibility antigen, A-69 alpha chain OS=Homo sapiens GN=HLA-A PE=1 SV=2
474	2.08	R4GN98	R4GN98	Protein S100 (Fragment) OS=Homo sapiens GN=S100A6 PE=1 SV=1
475	2.08	M0R261	M0R261	6-phosphogluconolactonase (Fragment) OS=Homo sapiens GN=PGLS PE=1 SV=1
476	2.06	E9PBS1	E9PBS1	Multifunctional protein ADE2 (Fragment) OS=Homo sapiens GN=PAICS PE=1 SV=1
477	2.06	E7ETR0	E7ETR0	RuvB-like 1 OS=Homo sapiens GN=RUVBL1 PE=1 SV=1
478	2.05	TGFB1	P01137	Transforming growth factor beta-1 OS=Homo sapiens GN=TGFB1 PE=1 SV=2
479	2.04	UBAC1	Q9BSL1	Ubiquitin-associated domain-containing protein 1 OS=Homo sapiens GN=UBAC1 PE=1 SV=1
480	2.03	ZO2	Q9UDY2	Tight junction protein ZO-2 OS=Homo sapiens GN=TJP2 PE=1 SV=2
481	2.02	SYWC	P23381	Tryptophan--tRNA ligase, cytoplasmic OS=Homo sapiens GN=WARS PE=1 SV=2
482	2.01	K7EQA9	K7EQA9	Hsp90 co-chaperone Cdc37 (Fragment) OS=Homo sapiens GN=CDC37 PE=1 SV=1
483	2.01	PDLI7	Q9NR12	PDZ and LIM domain protein 7 OS=Homo sapiens GN=PDLIM7 PE=1 SV=1
484	2.01	I3L4U7	I3L4U7	Phosphatidylinositol transfer protein alpha isoform (Fragment) OS=Homo sapiens GN=PITPNA PE=1 SV=1
485	2.01	E9PM35	E9PM35	Beta-arrestin-1 (Fragment) OS=Homo sapiens GN=ARRB1 PE=1 SV=5
486	2.01	EF1G	P26641	Elongation factor 1-gamma OS=Homo sapiens GN=EEF1G PE=1 SV=3
487	2	FLNA	P21333	Filamin-A OS=Homo sapiens GN=FLNA PE=1 SV=4
488	2	F5H5D3	F5H5D3	Tubulin alpha-1C chain OS=Homo sapiens GN=TUBA1C PE=1 SV=1
489	2	ACTC	P68032	Actin, alpha cardiac muscle 1 OS=Homo sapiens GN=ACTC1 PE=1 SV=1
490	2	HBG1	P69891	Hemoglobin subunit gamma-1 OS=Homo sapiens GN=HBG1 PE=1 SV=2
491	2	A0A0G2JMB2	A0A0G2JMB2	Uncharacterized protein OS=Homo sapiens PE=4 SV=1
492	2	E9PS34	E9PS34	Nucleosome assembly protein 1-like 4 (Fragment) OS=Homo sapiens GN=NAP1L4 PE=1 SV=1
493	2	RHOA	P61586	Transforming protein RhoA OS=Homo sapiens GN=RHOA PE=1 SV=1
494	2	Q3KNR6	Q3KNR6	Hsc70-interacting protein OS=Homo sapiens GN=ST13 PE=1 SV=1
495	2	I3L252	I3L252	Protein TKFC (Fragment) OS=Homo sapiens GN=TKFC PE=1 SV=1
496	2	H9KV45	H9KV45	Ubiquitin-conjugating enzyme E2 D3 OS=Homo sapiens GN=UBE2D3 PE=1 SV=1
497	2	H7C599	H7C599	Monoglyceride lipase (Fragment) OS=Homo sapiens GN=MGLL PE=1 SV=1
498	2	F6XSS0	F6XSS0	Blood group Rh(CE) polypeptide OS=Homo sapiens GN=RHCE PE=4 SV=1
499	2	E9PQW4	E9PQW4	Mitogen-activated protein kinase OS=Homo sapiens GN=MAPK3 PE=1 SV=1
500	2	E9PFG7	E9PFG7	2-oxoglutarate dehydrogenase, mitochondrial OS=Homo sapiens GN=OGDH PE=1 SV=1
501	2	PLP2	Q04941	Proteolipid protein 2 OS=Homo sapiens GN=PLP2 PE=1 SV=1
502	2	TGFI1	O43294	Transforming growth factor beta-1-induced transcript 1 protein OS=Homo sapiens GN=TGFB1I1 PE=1 SV=2
503	2	Q5F2F8	Q5F2F8	Serine/threonine-protein phosphatase OS=Homo sapiens GN=PPP3CB PE=1 SV=1
504	2	Q13030	Q13030	Glycophorin Erik I-IV OS=Homo sapiens GN=GPErik PE=1 SV=1
505	2	M9MML6	M9MML6	Low affinity immunoglobulin gamma Fc region receptor III-B OS=Homo sapiens GN=FCGR3B PE=1 SV=1
506	2	K7ES11	K7ES11	E2/E3 hybrid ubiquitin-protein ligase UBE2O (Fragment) OS=Homo sapiens GN=UBE2O PE=1 SV=1
507	2	H7BZC5	H7BZC5	Exportin-1 (Fragment) OS=Homo sapiens GN=XPO1 PE=1 SV=1
508	2	H7BXY5	H7BXY5	Nexilin (Fragment) OS=Homo sapiens GN=NEXN PE=1 SV=1
509	2	H3BNP9	H3BNP9	Sulfide:quinone oxidoreductase, mitochondrial (Fragment) OS=Homo sapiens GN=SQRDL PE=1 SV=1
510	2	H0YE29	H0YE29	Rho GTPase-activating protein 1 (Fragment) OS=Homo sapiens GN=ARHGAP1 PE=1 SV=1
511	2	H0YAG8	H0YAG8	Alcohol dehydrogenase class-3 (Fragment) OS=Homo sapiens GN=ADH5 PE=1 SV=1
512	2	H0Y9D8	H0Y9D8	Inorganic pyrophosphatase 2, mitochondrial (Fragment) OS=Homo sapiens GN=PPA2 PE=1 SV=1
513	2	H0UI06	H0UI06	Cytochrome c oxidase subunit 7A2, mitochondrial OS=Homo sapiens GN=COX7A2 PE=1 SV=1
514	2	G3V448	G3V448	Thioredoxin-related transmembrane protein 1 OS=Homo sapiens GN=TMX1 PE=1 SV=1
515	2	F8WF02	F8WF02	Pyruvate dehydrogenase E1 component subunit beta, mitochondrial OS=Homo sapiens GN=PDHB PE=1 SV=1
516	2	F8WDG3	F8WDG3	Protein G6b OS=Homo sapiens GN=C6orf25 PE=1 SV=1
517	2	F8WBG8	F8WBG8	Drebrin-like protein OS=Homo sapiens GN=DBNL PE=1 SV=1
518	2	F8VVM2	F8VVM2	Phosphate carrier protein, mitochondrial OS=Homo sapiens GN=SLC25A3 PE=1 SV=1
519	2	E9PMR4	E9PMR4	Tetraspanin OS=Homo sapiens GN=CD151 PE=1 SV=1
520	2	E9PHS0	E9PHS0	LanC-like protein 1 (Fragment) OS=Homo sapiens GN=LANCL1 PE=1 SV=1
521	2	E9PFN5	E9PFN5	Glutathione S-transferase kappa 1 OS=Homo sapiens GN=GSTK1 PE=1 SV=1
522	2	E7EM64	E7EM64	COP9 signalosome complex subunit 6 OS=Homo sapiens GN=COPS6 PE=1 SV=1
523	2	E5RI16	E5RI16	Protein FAM49B (Fragment) OS=Homo sapiens GN=FAM49B PE=1 SV=1
524	2	D6RHG4	D6RHG4	Heparanase OS=Homo sapiens GN=HPSE PE=1 SV=1
525	2	D6RFI1	D6RFI1	Drebrin (Fragment) OS=Homo sapiens GN=DBN1 PE=1 SV=1
526	2	B5MCT7	B5MCT7	Protein phosphatase 1F OS=Homo sapiens GN=PPM1F PE=1 SV=1
527	2	B4DIE3	B4DIE3	Protein disulfide-isomerase TMX3 OS=Homo sapiens GN=TMX3 PE=1 SV=1
528	2	A8MUA9	A8MUA9	SMT3 suppressor of mif two 3 homolog 3 (Yeast), isoform CRA_d OS=Homo sapiens GN=SUMO3 PE=1 SV=1
529	2	A0A0A0MS15	A0A0A0MS15	Protein IGHV3-49 (Fragment) OS=Homo sapiens GN=IGHV3-49 PE=1 SV=1
530	2	A0A087X1N8	A0A087X1N8	Serpin B6 OS=Homo sapiens GN=SERPINB6 PE=1 SV=1
531	2	A0A024QZ42	A0A024QZ42	HCG1985580, isoform CRA_c OS=Homo sapiens GN=PDCD6 PE=1 SV=1
532	2	SH3L2	Q9UJC5	SH3 domain-binding glutamic acid-rich-like protein 2 OS=Homo sapiens GN=SH3BGRL2 PE=1 SV=2
533	2	RETN	Q9HD89	Resistin OS=Homo sapiens GN=RETN PE=2 SV=1
534	2	TRML1	Q86YW5	Trem-like transcript 1 protein OS=Homo sapiens GN=TREML1 PE=1 SV=2
535	2	PDIA5	Q14554	Protein disulfide-isomerase A5 OS=Homo sapiens GN=PDIA5 PE=1 SV=1
536	2	K2012	Q0VF49	Uncharacterized protein KIAA2012 OS=Homo sapiens GN=KIAA2012 PE=2 SV=2
537	2	FABP5	Q01469	Fatty acid-binding protein, epidermal OS=Homo sapiens GN=FABP5 PE=1 SV=3
538	2	ANX11	P50995	Annexin A11 OS=Homo sapiens GN=ANXA11 PE=1 SV=1
539	2	CRKL	P46109	Crk-like protein OS=Homo sapiens GN=CRKL PE=1 SV=1
540	2	SYG	P41250	Glycine--tRNA ligase OS=Homo sapiens GN=GARS PE=1 SV=3
541	2	UBA7	P41226	Ubiquitin-like modifier-activating enzyme 7 OS=Homo sapiens GN=UBA7 PE=1 SV=2
542	2	ATPD	P30049	ATP synthase subunit delta, mitochondrial OS=Homo sapiens GN=ATP5D PE=1 SV=2
543	2	KPCA	P17252	Protein kinase C alpha type OS=Homo sapiens GN=PRKCA PE=1 SV=4
544	2	DEF4	P12838	Neutrophil defensin 4 OS=Homo sapiens GN=DEFA4 PE=1 SV=2
545	2	ARGI1	P05089	Arginase-1 OS=Homo sapiens GN=ARG1 PE=1 SV=2
546	2	CY24B	P04839	Cytochrome b-245 heavy chain OS=Homo sapiens GN=CYBB PE=1 SV=2
547	2	CYTB	P04080	Cystatin-B OS=Homo sapiens GN=CSTB PE=1 SV=2
548	2	HV311	P01772	Ig heavy chain V-III region KOL OS=Homo sapiens PE=1 SV=1
549	2	ANGT	P01019	Angiotensinogen OS=Homo sapiens GN=AGT PE=1 SV=1

## Sheet: Case 3
N	Protein score	Gene	Uniprot code	Protein name
1	228.82	SPTA1	P02549	Spectrin alpha chain, erythrocytic 1 OS=Homo sapiens GN=SPTA1 PE=1 SV=5
2	201.95	Q60FE5	Q60FE5	Filamin A OS=Homo sapiens GN=FLNA PE=1 SV=1
3	197.44	SPTB1	P11277	Spectrin beta chain, erythrocytic OS=Homo sapiens GN=SPTB PE=1 SV=5
4	181.97	TLN1	Q9Y490	Talin-1 OS=Homo sapiens GN=TLN1 PE=1 SV=3
5	179.19	MYH9	P35579	Myosin-9 OS=Homo sapiens GN=MYH9 PE=1 SV=4
6	138.66	FINC	P02751	Fibronectin OS=Homo sapiens GN=FN1 PE=1 SV=4
7	115.05	CO3	P01024	Complement C3 OS=Homo sapiens GN=C3 PE=1 SV=2
8	103.76	A2MG	P01023	Alpha-2-macroglobulin OS=Homo sapiens GN=A2M PE=1 SV=3
9	88.12	A0A087WVQ6	A0A087WVQ6	Clathrin heavy chain OS=Homo sapiens GN=CLTC PE=1 SV=1
10	87.53	ACTN1	P12814	Alpha-actinin-1 OS=Homo sapiens GN=ACTN1 PE=1 SV=2
11	85.59	ALBU	P02768	Serum albumin OS=Homo sapiens GN=ALB PE=1 SV=2
12	84.71	VINC	P18206	Vinculin OS=Homo sapiens GN=VCL PE=1 SV=4
13	78.08	FIBA	P02671	Fibrinogen alpha chain OS=Homo sapiens GN=FGA PE=1 SV=2
14	76.85	C9JEU5	C9JEU5	Fibrinogen gamma chain OS=Homo sapiens GN=FGG PE=1 SV=1
15	74.52	FIBB	P02675	Fibrinogen beta chain OS=Homo sapiens GN=FGB PE=1 SV=2
16	72.46	TSP1	P07996	Thrombospondin-1 OS=Homo sapiens GN=THBS1 PE=1 SV=2
17	69.89	E7EQB2	E7EQB2	Lactotransferrin (Fragment) OS=Homo sapiens GN=LTF PE=1 SV=1
18	67.7	PLSL	P13796	Plastin-2 OS=Homo sapiens GN=LCP1 PE=1 SV=6
19	67.19	ITA2B	P08514	Integrin alpha-IIb OS=Homo sapiens GN=ITGA2B PE=1 SV=3
20	67.08	PLMN	P00747	Plasminogen OS=Homo sapiens GN=PLG PE=1 SV=2
21	65.99	VWF	P04275	von Willebrand factor OS=Homo sapiens GN=VWF PE=1 SV=4
22	61.83	ANK1	P16157	Ankyrin-1 OS=Homo sapiens GN=ANK1 PE=1 SV=3
23	54.76	F13A	P00488	Coagulation factor XIII A chain OS=Homo sapiens GN=F13A1 PE=1 SV=4
24	52.68	MMP9	P14780	Matrix metalloproteinase-9 OS=Homo sapiens GN=MMP9 PE=1 SV=3
25	51.07	HBB	P68871	Hemoglobin subunit beta OS=Homo sapiens GN=HBB PE=1 SV=2
26	50.89	CATA	P04040	Catalase OS=Homo sapiens GN=CAT PE=1 SV=3
27	49.88	B3AT	P02730	Band 3 anion transport protein OS=Homo sapiens GN=SLC4A1 PE=1 SV=3
28	49.59	TRFE	P02787	Serotransferrin OS=Homo sapiens GN=TF PE=1 SV=3
29	48.67	ITAM	P11215	Integrin alpha-M OS=Homo sapiens GN=ITGAM PE=1 SV=2
30	48.65	K2C1	P04264	Keratin, type II cytoskeletal 1 OS=Homo sapiens GN=KRT1 PE=1 SV=6
31	45.09	KPYM	P14618	Pyruvate kinase PKM OS=Homo sapiens GN=PKM PE=1 SV=4
32	44.31	PERM	P05164	Myeloperoxidase OS=Homo sapiens GN=MPO PE=1 SV=1
33	43.6	B0YJC4	B0YJC4	Vimentin OS=Homo sapiens GN=VIM PE=1 SV=1
34	42.78	TBB5	P07437	Tubulin beta chain OS=Homo sapiens GN=TUBB PE=1 SV=2
35	42.23	ITB3	P05106	Integrin beta-3 OS=Homo sapiens GN=ITGB3 PE=1 SV=2
36	41.35	ATPB	P06576	ATP synthase subunit beta, mitochondrial OS=Homo sapiens GN=ATP5B PE=1 SV=3
37	41.27	URP2	Q86UX7	Fermitin family homolog 3 OS=Homo sapiens GN=FERMT3 PE=1 SV=1
38	40.13	K22E	P35908	Keratin, type II cytoskeletal 2 epidermal OS=Homo sapiens GN=KRT2 PE=1 SV=2
39	38.72	K1C10	P13645	Keratin, type I cytoskeletal 10 OS=Homo sapiens GN=KRT10 PE=1 SV=6
40	38.58	ENOA	P06733	Alpha-enolase OS=Homo sapiens GN=ENO1 PE=1 SV=2
41	37.92	ACTG	P63261	Actin, cytoplasmic 2 OS=Homo sapiens GN=ACTG1 PE=1 SV=1
42	37.65	A1AT	P01009	Alpha-1-antitrypsin OS=Homo sapiens GN=SERPINA1 PE=1 SV=3
43	36.8	HS90A	P07900	Heat shock protein HSP 90-alpha OS=Homo sapiens GN=HSP90AA1 PE=1 SV=5
44	36.67	ANXA6	P08133	Annexin A6 OS=Homo sapiens GN=ANXA6 PE=1 SV=3
45	36.03	WDR1	O75083	WD repeat-containing protein 1 OS=Homo sapiens GN=WDR1 PE=1 SV=4
46	36	TBB1	Q9H4B7	Tubulin beta-1 chain OS=Homo sapiens GN=TUBB1 PE=1 SV=1
47	35.84	TBA1A	Q71U36	Tubulin alpha-1A chain OS=Homo sapiens GN=TUBA1A PE=1 SV=1
48	35.83	TERA	P55072	Transitional endoplasmic reticulum ATPase OS=Homo sapiens GN=VCP PE=1 SV=4
49	35.61	A0A0A0MT01	A0A0A0MT01	Gelsolin OS=Homo sapiens GN=GSN PE=1 SV=1
50	35.32	A0A0G2JPR0	A0A0G2JPR0	Complement C4-A OS=Homo sapiens GN=C4A PE=1 SV=1
51	35.26	SBP1	Q13228	Selenium-binding protein 1 OS=Homo sapiens GN=SELENBP1 PE=1 SV=2
52	34.89	K1C9	P35527	Keratin, type I cytoskeletal 9 OS=Homo sapiens GN=KRT9 PE=1 SV=3
53	34.46	ANXA3	P12429	Annexin A3 OS=Homo sapiens GN=ANXA3 PE=1 SV=3
54	33.97	PDIA1	P07237	Protein disulfide-isomerase OS=Homo sapiens GN=P4HB PE=1 SV=3
55	33.69	E7EPG1	E7EPG1	Multimerin-1 OS=Homo sapiens GN=MMRN1 PE=1 SV=1
56	33.55	HSP7C	P11142	Heat shock cognate 71 kDa protein OS=Homo sapiens GN=HSPA8 PE=1 SV=1
57	33.32	APOB	P04114	Apolipoprotein B-100 OS=Homo sapiens GN=APOB PE=1 SV=2
58	33.08	PDIA3	P30101	Protein disulfide-isomerase A3 OS=Homo sapiens GN=PDIA3 PE=1 SV=4
59	32.83	ALDOA	P04075	Fructose-bisphosphate aldolase A OS=Homo sapiens GN=ALDOA PE=1 SV=2
60	32.46	TKT	P29401	Transketolase OS=Homo sapiens GN=TKT PE=1 SV=3
61	32.21	GDIB	P50395	Rab GDP dissociation inhibitor beta OS=Homo sapiens GN=GDI2 PE=1 SV=2
62	31.99	ITB2	P05107	Integrin beta-2 OS=Homo sapiens GN=ITGB2 PE=1 SV=2
63	31.1	A0A087WV47	A0A087WV47	Ig gamma-1 chain C region OS=Homo sapiens GN=IGHG1 PE=1 SV=1
64	30.13	GNAI2	P04899	Guanine nucleotide-binding protein G(i) subunit alpha-2 OS=Homo sapiens GN=GNAI2 PE=1 SV=3
65	29.08	EPB42	P16452	Erythrocyte membrane protein band 4.2 OS=Homo sapiens GN=EPB42 PE=1 SV=3
66	29.07	PGK1	P00558	Phosphoglycerate kinase 1 OS=Homo sapiens GN=PGK1 PE=1 SV=3
67	28.97	GRP78	P11021	78 kDa glucose-regulated protein OS=Homo sapiens GN=HSPA5 PE=1 SV=2
68	28.94	PRDX2	P32119	Peroxiredoxin-2 OS=Homo sapiens GN=PRDX2 PE=1 SV=5
69	28.68	TGM2	P21980	Protein-glutamine gamma-glutamyltransferase 2 OS=Homo sapiens GN=TGM2 PE=1 SV=2
70	28.44	PRDX6	P30041	Peroxiredoxin-6 OS=Homo sapiens GN=PRDX6 PE=1 SV=3
71	28.37	ILEU	P30740	Leukocyte elastase inhibitor OS=Homo sapiens GN=SERPINB1 PE=1 SV=1
72	28.31	A0A0G2JIW1	A0A0G2JIW1	Heat shock 70 kDa protein 1B OS=Homo sapiens GN=HSPA1B PE=1 SV=1
73	27.82	CAN1	P07384	Calpain-1 catalytic subunit OS=Homo sapiens GN=CAPN1 PE=1 SV=1
74	27.75	CAH1	P00915	Carbonic anhydrase 1 OS=Homo sapiens GN=CA1 PE=1 SV=2
75	27.57	1433Z	P63104	14-3-3 protein zeta/delta OS=Homo sapiens GN=YWHAZ PE=1 SV=1
76	26.96	HBA	P69905	Hemoglobin subunit alpha OS=Homo sapiens GN=HBA1 PE=1 SV=2
77	26.06	ANXA1	P04083	Annexin A1 OS=Homo sapiens GN=ANXA1 PE=1 SV=2
78	26	PNPH	P00491	Purine nucleoside phosphorylase OS=Homo sapiens GN=PNP PE=1 SV=2
79	25.64	A2AP	P08697	Alpha-2-antiplasmin OS=Homo sapiens GN=SERPINF2 PE=1 SV=3
80	25.26	G6PD	P11413	Glucose-6-phosphate 1-dehydrogenase OS=Homo sapiens GN=G6PD PE=1 SV=4
81	24.92	AACT	P01011	Alpha-1-antichymotrypsin OS=Homo sapiens GN=SERPINA3 PE=1 SV=2
82	24.71	STOM	P27105	Erythrocyte band 7 integral membrane protein OS=Homo sapiens GN=STOM PE=1 SV=3
83	24.64	CH60	P10809	60 kDa heat shock protein, mitochondrial OS=Homo sapiens GN=HSPD1 PE=1 SV=2
84	24.51	LDHB	P07195	L-lactate dehydrogenase B chain OS=Homo sapiens GN=LDHB PE=1 SV=2
85	24.39	IGHA1	P01876	Ig alpha-1 chain C region OS=Homo sapiens GN=IGHA1 PE=1 SV=2
86	24.27	CAP1	Q01518	Adenylyl cyclase-associated protein 1 OS=Homo sapiens GN=CAP1 PE=1 SV=5
87	24.14	CLIC1	O00299	Chloride intracellular channel protein 1 OS=Homo sapiens GN=CLIC1 PE=1 SV=4
88	23.88	ACTN4	O43707	Alpha-actinin-4 OS=Homo sapiens GN=ACTN4 PE=1 SV=2
89	23.48	ATPA	P25705	ATP synthase subunit alpha, mitochondrial OS=Homo sapiens GN=ATP5A1 PE=1 SV=1
90	23.14	DPYL2	Q16555	Dihydropyrimidinase-related protein 2 OS=Homo sapiens GN=DPYSL2 PE=1 SV=1
91	22.73	HBG2	P69892	Hemoglobin subunit gamma-2 OS=Homo sapiens GN=HBG2 PE=1 SV=2
92	22.58	LKHA4	P09960	Leukotriene A-4 hydrolase OS=Homo sapiens GN=LTA4H PE=1 SV=2
93	22.58	CALR	P27797	Calreticulin OS=Homo sapiens GN=CALR PE=1 SV=1
94	22.3	AT2A3	Q93084	Sarcoplasmic/endoplasmic reticulum calcium ATPase 3 OS=Homo sapiens GN=ATP2A3 PE=1 SV=2
95	22.29	ARP3	P61158	Actin-related protein 3 OS=Homo sapiens GN=ACTR3 PE=1 SV=3
96	22.15	J3QLD9	J3QLD9	Flotillin-2 OS=Homo sapiens GN=FLOT2 PE=1 SV=1
97	22	MMP8	P22894	Neutrophil collagenase OS=Homo sapiens GN=MMP8 PE=1 SV=1
98	22	CAH2	P00918	Carbonic anhydrase 2 OS=Homo sapiens GN=CA2 PE=1 SV=2
99	21.98	G3P	P04406	Glyceraldehyde-3-phosphate dehydrogenase OS=Homo sapiens GN=GAPDH PE=1 SV=3
100	21.94	COR1A	P31146	Coronin-1A OS=Homo sapiens GN=CORO1A PE=1 SV=4
101	21.89	CN37	P09543	2',3'-cyclic-nucleotide 3'-phosphodiesterase OS=Homo sapiens GN=CNP PE=1 SV=2
102	21.89	APOA1	P02647	Apolipoprotein A-I OS=Homo sapiens GN=APOA1 PE=1 SV=1
103	21.76	TCPQ	P50990	T-complex protein 1 subunit theta OS=Homo sapiens GN=CCT8 PE=1 SV=4
104	21.7	MOES	P26038	Moesin OS=Homo sapiens GN=MSN PE=1 SV=3
105	21.1	1433E	P62258	14-3-3 protein epsilon OS=Homo sapiens GN=YWHAE PE=1 SV=1
106	20.99	RINI	P13489	Ribonuclease inhibitor OS=Homo sapiens GN=RNH1 PE=1 SV=2
107	20.68	CFAH	P08603	Complement factor H OS=Homo sapiens GN=CFH PE=1 SV=4
108	20	B7ZKJ8	B7ZKJ8	ITIH4 protein OS=Homo sapiens GN=ITIH4 PE=1 SV=1
109	19.95	X6RJP6	X6RJP6	Transgelin-2 (Fragment) OS=Homo sapiens GN=TAGLN2 PE=1 SV=1
110	19.76	UBA1	P22314	Ubiquitin-like modifier-activating enzyme 1 OS=Homo sapiens GN=UBA1 PE=1 SV=3
111	19.68	TALDO	P37837	Transaldolase OS=Homo sapiens GN=TALDO1 PE=1 SV=2
112	19.55	TCPB	P78371	T-complex protein 1 subunit beta OS=Homo sapiens GN=CCT2 PE=1 SV=4
113	19.51	TPIS	P60174	Triosephosphate isomerase OS=Homo sapiens GN=TPI1 PE=1 SV=3
114	19.09	ANXA5	P08758	Annexin A5 OS=Homo sapiens GN=ANXA5 PE=1 SV=2
115	18.94	Q5HYB6	Q5HYB6	Epididymis luminal protein 189 OS=Homo sapiens GN=DKFZp686J1372 PE=1 SV=1
116	18.92	ENPL	P14625	Endoplasmin OS=Homo sapiens GN=HSP90B1 PE=1 SV=1
117	18.7	A0A087WUZ3	A0A087WUZ3	Spectrin beta chain, non-erythrocytic 1 OS=Homo sapiens GN=SPTBN1 PE=1 SV=1
118	18.62	HPT	P00738	Haptoglobin OS=Homo sapiens GN=HP PE=1 SV=1
119	18.36	Q4VB86	Q4VB86	EPB41 protein OS=Homo sapiens GN=EPB41 PE=1 SV=2
120	18.36	CERU	P00450	Ceruloplasmin OS=Homo sapiens GN=CP PE=1 SV=1
121	18.25	2AAA	P30153	Serine/threonine-protein phosphatase 2A 65 kDa regulatory subunit A alpha isoform OS=Homo sapiens GN=PPP2R1A PE=1 SV=4
122	17.39	PGAM1	P18669	Phosphoglycerate mutase 1 OS=Homo sapiens GN=PGAM1 PE=1 SV=2
123	17.34	A0A087WYJ9	A0A087WYJ9	Ig mu chain C region OS=Homo sapiens GN=IGHM PE=1 SV=1
124	17.23	PLEK	P08567	Pleckstrin OS=Homo sapiens GN=PLEK PE=1 SV=3
125	17.19	GSTP1	P09211	Glutathione S-transferase P OS=Homo sapiens GN=GSTP1 PE=1 SV=2
126	17.08	6PGD	P52209	6-phosphogluconate dehydrogenase, decarboxylating OS=Homo sapiens GN=PGD PE=1 SV=3
127	17.01	B1AK88	B1AK88	Capping protein (Actin filament) muscle Z-line, beta, isoform CRA_d OS=Homo sapiens GN=CAPZB PE=1 SV=1
128	16.96	PARVB	Q9HBI1	Beta-parvin OS=Homo sapiens GN=PARVB PE=1 SV=1
129	16.89	PPIA	P62937	Peptidyl-prolyl cis-trans isomerase A OS=Homo sapiens GN=PPIA PE=1 SV=2
130	16.77	BLVRB	P30043	Flavin reductase (NADPH) OS=Homo sapiens GN=BLVRB PE=1 SV=3
131	16.75	STXB2	Q15833	Syntaxin-binding protein 2 OS=Homo sapiens GN=STXBP2 PE=1 SV=2
132	16.68	HEMO	P02790	Hemopexin OS=Homo sapiens GN=HPX PE=1 SV=2
133	16.62	APMAP	Q9HDC9	Adipocyte plasma membrane-associated protein OS=Homo sapiens GN=APMAP PE=1 SV=2
134	16.6	HEM2	P13716	Delta-aminolevulinic acid dehydratase OS=Homo sapiens GN=ALAD PE=1 SV=1
135	16.59	GDIR2	P52566	Rho GDP-dissociation inhibitor 2 OS=Homo sapiens GN=ARHGDIB PE=1 SV=3
136	16.58	CLUS	P10909	Clusterin OS=Homo sapiens GN=CLU PE=1 SV=1
137	16.55	A0A0A0MTH3	A0A0A0MTH3	Integrin-linked protein kinase OS=Homo sapiens GN=ILK PE=1 SV=1
138	16.38	PMGE	P07738	Bisphosphoglycerate mutase OS=Homo sapiens GN=BPGM PE=1 SV=2
139	16.14	ECM1	Q16610	Extracellular matrix protein 1 OS=Homo sapiens GN=ECM1 PE=1 SV=2
140	16.07	TCPZ	P40227	T-complex protein 1 subunit zeta OS=Homo sapiens GN=CCT6A PE=1 SV=3
141	16.02	RAP1B	P61224	Ras-related protein Rap-1b OS=Homo sapiens GN=RAP1B PE=1 SV=1
142	16.01	CAZA1	P52907	F-actin-capping protein subunit alpha-1 OS=Homo sapiens GN=CAPZA1 PE=1 SV=3
143	15.8	C9JIF9	C9JIF9	Acylamino-acid-releasing enzyme OS=Homo sapiens GN=APEH PE=1 SV=1
144	15.7	G8JLA2	G8JLA2	Myosin light polypeptide 6 OS=Homo sapiens GN=MYL6 PE=1 SV=1
145	15.67	CALX	P27824	Calnexin OS=Homo sapiens GN=CANX PE=1 SV=2
146	15.66	IQGA1	P46940	Ras GTPase-activating-like protein IQGAP1 OS=Homo sapiens GN=IQGAP1 PE=1 SV=1
147	15.48	KCRB	P12277	Creatine kinase B-type OS=Homo sapiens GN=CKB PE=1 SV=1
148	15.48	THRB	P00734	Prothrombin OS=Homo sapiens GN=F2 PE=1 SV=2
149	15.43	PRDX5	P30044	Peroxiredoxin-5, mitochondrial OS=Homo sapiens GN=PRDX5 PE=1 SV=4
150	15.36	ARP2	P61160	Actin-related protein 2 OS=Homo sapiens GN=ACTR2 PE=1 SV=1
151	15.28	X6R433	X6R433	Protein-tyrosine-phosphatase OS=Homo sapiens GN=PTPRC PE=1 SV=1
152	15.25	AL1A1	P00352	Retinal dehydrogenase 1 OS=Homo sapiens GN=ALDH1A1 PE=1 SV=2
153	15.12	1433B	P31946	14-3-3 protein beta/alpha OS=Homo sapiens GN=YWHAB PE=1 SV=3
154	15.1	ANXA4	P09525	Annexin A4 OS=Homo sapiens GN=ANXA4 PE=1 SV=4
155	14.89	FLOT1	O75955	Flotillin-1 OS=Homo sapiens GN=FLOT1 PE=1 SV=3
156	14.81	ANXA7	P20073	Annexin A7 OS=Homo sapiens GN=ANXA7 PE=1 SV=3
157	14.5	PARK7	Q99497	Protein deglycase DJ-1 OS=Homo sapiens GN=PARK7 PE=1 SV=2
158	14.44	HBD	P02042	Hemoglobin subunit delta OS=Homo sapiens GN=HBD PE=1 SV=2
159	14.38	APOA4	P06727	Apolipoprotein A-IV OS=Homo sapiens GN=APOA4 PE=1 SV=3
160	14.31	PTN6	P29350	Tyrosine-protein phosphatase non-receptor type 6 OS=Homo sapiens GN=PTPN6 PE=1 SV=1
161	14.3	F13B	P05160	Coagulation factor XIII B chain OS=Homo sapiens GN=F13B PE=1 SV=3
162	14.22	Q32Q12	Q32Q12	Nucleoside diphosphate kinase OS=Homo sapiens GN=NME1-NME2 PE=1 SV=1
163	14.07	APOH	P02749	Beta-2-glycoprotein 1 OS=Homo sapiens GN=APOH PE=1 SV=3
164	14.05	ENOG	P09104	Gamma-enolase OS=Homo sapiens GN=ENO2 PE=1 SV=3
165	14.03	A0A075B738	A0A075B738	Platelet endothelial cell adhesion molecule OS=Homo sapiens GN=PECAM1 PE=1 SV=1
166	14	H7BY58	H7BY58	Protein-L-isoaspartate O-methyltransferase OS=Homo sapiens GN=PCMT1 PE=1 SV=1
167	13.98	J3QRS3	J3QRS3	Myosin regulatory light chain 12A OS=Homo sapiens GN=MYL12A PE=1 SV=1
168	13.97	ARPC2	O15144	Actin-related protein 2/3 complex subunit 2 OS=Homo sapiens GN=ARPC2 PE=1 SV=1
169	13.88	FBLN1	P23142	Fibulin-1 OS=Homo sapiens GN=FBLN1 PE=1 SV=4
170	13.62	OLFM4	Q6UX06	Olfactomedin-4 OS=Homo sapiens GN=OLFM4 PE=1 SV=1
171	13.6	PROF1	P07737	Profilin-1 OS=Homo sapiens GN=PFN1 PE=1 SV=2
172	13.57	G3V1A4	G3V1A4	Cofilin 1 (Non-muscle), isoform CRA_a OS=Homo sapiens GN=CFL1 PE=1 SV=1
173	13.55	PSME1	Q06323	Proteasome activator complex subunit 1 OS=Homo sapiens GN=PSME1 PE=1 SV=1
174	13.51	A0A0C4DGZ8	A0A0C4DGZ8	Glycoprotein Ib (Platelet), alpha polypeptide OS=Homo sapiens GN=GP1BA PE=1 SV=1
175	13.48	ANT3	P01008	Antithrombin-III OS=Homo sapiens GN=SERPINC1 PE=1 SV=1
176	13.41	X6R8F3	X6R8F3	Neutrophil gelatinase-associated lipocalin OS=Homo sapiens GN=LCN2 PE=1 SV=1
177	13.24	H7BXD5	H7BXD5	Grancalcin OS=Homo sapiens GN=GCA PE=1 SV=1
178	13.17	TPM4	P67936	Tropomyosin alpha-4 chain OS=Homo sapiens GN=TPM4 PE=1 SV=3
179	13.16	PRDX1	Q06830	Peroxiredoxin-1 OS=Homo sapiens GN=PRDX1 PE=1 SV=1
180	13.02	TBA4A	P68366	Tubulin alpha-4A chain OS=Homo sapiens GN=TUBA4A PE=1 SV=1
181	13.01	RAB1B	Q9H0U4	Ras-related protein Rab-1B OS=Homo sapiens GN=RAB1B PE=1 SV=1
182	12.96	A0A0A0MTS2	A0A0A0MTS2	Glucose-6-phosphate isomerase (Fragment) OS=Homo sapiens GN=GPI PE=1 SV=1
183	12.71	TBB4A	P04350	Tubulin beta-4A chain OS=Homo sapiens GN=TUBB4A PE=1 SV=2
184	12.61	CHIT1	Q13231	Chitotriosidase-1 OS=Homo sapiens GN=CHIT1 PE=1 SV=1
185	12.59	A1AG1	P02763	Alpha-1-acid glycoprotein 1 OS=Homo sapiens GN=ORM1 PE=1 SV=1
186	12.5	PI42A	P48426	Phosphatidylinositol 5-phosphate 4-kinase type-2 alpha OS=Homo sapiens GN=PIP4K2A PE=1 SV=2
187	12.42	VATB2	P21281	V-type proton ATPase subunit B, brain isoform OS=Homo sapiens GN=ATP6V1B2 PE=1 SV=3
188	12.39	ESTD	P10768	S-formylglutathione hydrolase OS=Homo sapiens GN=ESD PE=1 SV=2
189	12.37	GSTO1	P78417	Glutathione S-transferase omega-1 OS=Homo sapiens GN=GSTO1 PE=1 SV=2
190	12.33	H0Y738	H0Y738	Bactericidal permeability-increasing protein OS=Homo sapiens GN=BPI PE=1 SV=2
191	12.16	ITA6	P23229	Integrin alpha-6 OS=Homo sapiens GN=ITGA6 PE=1 SV=5
192	12.13	MDHM	P40926	Malate dehydrogenase, mitochondrial OS=Homo sapiens GN=MDH2 PE=1 SV=3
193	12.09	LDHA	P00338	L-lactate dehydrogenase A chain OS=Homo sapiens GN=LDHA PE=1 SV=2
194	12.08	HRG	P04196	Histidine-rich glycoprotein OS=Homo sapiens GN=HRG PE=1 SV=1
195	12.02	PEBP1	P30086	Phosphatidylethanolamine-binding protein 1 OS=Homo sapiens GN=PEBP1 PE=1 SV=3
196	12.02	SAMP	P02743	Serum amyloid P-component OS=Homo sapiens GN=APCS PE=1 SV=2
197	11.98	Q5T9B7	Q5T9B7	Adenylate kinase isoenzyme 1 OS=Homo sapiens GN=AK1 PE=1 SV=1
198	11.86	COTL1	Q14019	Coactosin-like protein OS=Homo sapiens GN=COTL1 PE=1 SV=3
199	11.74	STIP1	P31948	Stress-induced-phosphoprotein 1 OS=Homo sapiens GN=STIP1 PE=1 SV=1
200	11.68	GTR1	P11166	Solute carrier family 2, facilitated glucose transporter member 1 OS=Homo sapiens GN=SLC2A1 PE=1 SV=2
201	11.64	GFAP	P14136	Glial fibrillary acidic protein OS=Homo sapiens GN=GFAP PE=1 SV=1
202	11.58	HXK1	P19367	Hexokinase-1 OS=Homo sapiens GN=HK1 PE=1 SV=3
203	11.56	CY24B	P04839	Cytochrome b-245 heavy chain OS=Homo sapiens GN=CYBB PE=1 SV=2
204	11.47	A0A087WXL8	A0A087WXL8	Ig gamma-3 chain C region OS=Homo sapiens GN=IGHG3 PE=1 SV=1
205	11.32	EF1A3	Q5VTE0	Putative elongation factor 1-alpha-like 3 OS=Homo sapiens GN=EEF1A1P5 PE=5 SV=1
206	11.3	U3KQE2	U3KQE2	Calpain small subunit 1 (Fragment) OS=Homo sapiens GN=CAPNS1 PE=1 SV=1
207	11.29	AATC	P17174	Aspartate aminotransferase, cytoplasmic OS=Homo sapiens GN=GOT1 PE=1 SV=3
208	11.26	ARF1	P84077	ADP-ribosylation factor 1 OS=Homo sapiens GN=ARF1 PE=1 SV=2
209	11.07	IMB1	Q14974	Importin subunit beta-1 OS=Homo sapiens GN=KPNB1 PE=1 SV=2
210	11.05	RB27B	O00194	Ras-related protein Rab-27B OS=Homo sapiens GN=RAB27B PE=1 SV=4
211	10.97	GDIA	P31150	Rab GDP dissociation inhibitor alpha OS=Homo sapiens GN=GDI1 PE=1 SV=2
212	10.89	A0A087X130	A0A087X130	Ig kappa chain C region OS=Homo sapiens GN=IGKC PE=1 SV=1
213	10.87	1B44	P30481	HLA class I histocompatibility antigen, B-44 alpha chain OS=Homo sapiens GN=HLA-B PE=1 SV=1
214	10.72	IDHP	P48735	Isocitrate dehydrogenase [NADP], mitochondrial OS=Homo sapiens GN=IDH2 PE=1 SV=2
215	10.7	E7EU05	E7EU05	Platelet glycoprotein 4 (Fragment) OS=Homo sapiens GN=CD36 PE=1 SV=2
216	10.7	SODC	P00441	Superoxide dismutase [Cu-Zn] OS=Homo sapiens GN=SOD1 PE=1 SV=2
217	10.53	PADI4	Q9UM07	Protein-arginine deiminase type-4 OS=Homo sapiens GN=PADI4 PE=1 SV=2
218	10.42	PDIA6	Q15084	Protein disulfide-isomerase A6 OS=Homo sapiens GN=PDIA6 PE=1 SV=1
219	10.36	1433T	P27348	14-3-3 protein theta OS=Homo sapiens GN=YWHAQ PE=1 SV=1
220	10.3	CAPG	P40121	Macrophage-capping protein OS=Homo sapiens GN=CAPG PE=1 SV=2
221	10.29	S10A9	P06702	Protein S100-A9 OS=Homo sapiens GN=S100A9 PE=1 SV=1
222	10.28	A0A0A0MRJ7	A0A0A0MRJ7	Coagulation factor V OS=Homo sapiens GN=F5 PE=1 SV=1
223	10.18	PYGB	P11216	Glycogen phosphorylase, brain form OS=Homo sapiens GN=PYGB PE=1 SV=5
224	10.13	SAHH	P23526	Adenosylhomocysteinase OS=Homo sapiens GN=AHCY PE=1 SV=4
225	10.04	UBP5	P45974	Ubiquitin carboxyl-terminal hydrolase 5 OS=Homo sapiens GN=USP5 PE=1 SV=2
226	10.02	VTNC	P04004	Vitronectin OS=Homo sapiens GN=VTN PE=1 SV=1
227	10	A0A0B4J231	A0A0B4J231	Immunoglobulin lambda-like polypeptide 5 OS=Homo sapiens GN=IGLL5 PE=1 SV=1
228	10	PPAC	P24666	Low molecular weight phosphotyrosine protein phosphatase OS=Homo sapiens GN=ACP1 PE=1 SV=3
229	10	VDAC1	P21796	Voltage-dependent anion-selective channel protein 1 OS=Homo sapiens GN=VDAC1 PE=1 SV=2
230	10	PGRP1	O75594	Peptidoglycan recognition protein 1 OS=Homo sapiens GN=PGLYRP1 PE=1 SV=1
231	9.91	E7EV99	E7EV99	Alpha-adducin OS=Homo sapiens GN=ADD1 PE=1 SV=1
232	9.86	CAP7	P20160	Azurocidin OS=Homo sapiens GN=AZU1 PE=1 SV=3
233	9.85	F8W1A4	F8W1A4	Adenylate kinase 2, mitochondrial OS=Homo sapiens GN=AK2 PE=1 SV=1
234	9.85	HPRT	P00492	Hypoxanthine-guanine phosphoribosyltransferase OS=Homo sapiens GN=HPRT1 PE=1 SV=2
235	9.75	SNAA	P54920	Alpha-soluble NSF attachment protein OS=Homo sapiens GN=NAPA PE=1 SV=3
236	9.72	G3V5Z7	G3V5Z7	Proteasome subunit alpha type OS=Homo sapiens GN=PSMA6 PE=1 SV=1
237	9.66	ARC1B	O15143	Actin-related protein 2/3 complex subunit 1B OS=Homo sapiens GN=ARPC1B PE=1 SV=3
238	9.62	NFL	P07196	Neurofilament light polypeptide OS=Homo sapiens GN=NEFL PE=1 SV=3
239	9.59	VDAC2	P45880	Voltage-dependent anion-selective channel protein 2 OS=Homo sapiens GN=VDAC2 PE=1 SV=2
240	9.54	ELNE	P08246	Neutrophil elastase OS=Homo sapiens GN=ELANE PE=1 SV=1
241	9.53	E9PR44	E9PR44	Alpha-crystallin B chain (Fragment) OS=Homo sapiens GN=CRYAB PE=1 SV=1
242	9.49	F8WCF6	F8WCF6	Protein ARPC4-TTLL3 OS=Homo sapiens GN=ARPC4-TTLL3 PE=4 SV=1
243	9.44	A0A087X1Z3	A0A087X1Z3	Proteasome activator complex subunit 2 OS=Homo sapiens GN=PSME2 PE=1 SV=1
244	9.33	AMBP	P02760	Protein AMBP OS=Homo sapiens GN=AMBP PE=1 SV=1
245	9.3	IF4A1	P60842	Eukaryotic initiation factor 4A-I OS=Homo sapiens GN=EIF4A1 PE=1 SV=1
246	9.15	S10A8	P05109	Protein S100-A8 OS=Homo sapiens GN=S100A8 PE=1 SV=1
247	9.12	FBLN3	Q12805	EGF-containing fibulin-like extracellular matrix protein 1 OS=Homo sapiens GN=EFEMP1 PE=1 SV=2
248	9.07	CAND1	Q86VP6	Cullin-associated NEDD8-dissociated protein 1 OS=Homo sapiens GN=CAND1 PE=1 SV=2
249	9.04	TCPE	P48643	T-complex protein 1 subunit epsilon OS=Homo sapiens GN=CCT5 PE=1 SV=1
250	9.04	S10AB	P31949	Protein S100-A11 OS=Homo sapiens GN=S100A11 PE=1 SV=2
251	9.01	HS90B	P08238	Heat shock protein HSP 90-beta OS=Homo sapiens GN=HSP90AB1 PE=1 SV=4
252	8.97	1433G	P61981	14-3-3 protein gamma OS=Homo sapiens GN=YWHAG PE=1 SV=2
253	8.92	GANAB	Q14697	Neutral alpha-glucosidase AB OS=Homo sapiens GN=GANAB PE=1 SV=3
254	8.82	MYPR	P60201	Myelin proteolipid protein OS=Homo sapiens GN=PLP1 PE=1 SV=2
255	8.8	1433F	Q04917	14-3-3 protein eta OS=Homo sapiens GN=YWHAH PE=1 SV=4
256	8.8	A0A0C4DFU2	A0A0C4DFU2	Superoxide dismutase OS=Homo sapiens GN=SOD2 PE=1 SV=1
257	8.75	H3BSC1	H3BSC1	Ras-related protein Rab-11A OS=Homo sapiens GN=RAB11A PE=1 SV=1
258	8.75	A1BG	P04217	Alpha-1B-glycoprotein OS=Homo sapiens GN=A1BG PE=1 SV=4
259	8.68	PIP	P12273	Prolactin-inducible protein OS=Homo sapiens GN=PIP PE=1 SV=1
260	8.66	FCL	Q13630	GDP-L-fucose synthase OS=Homo sapiens GN=TSTA3 PE=1 SV=1
261	8.23	EM55	Q00013	55 kDa erythrocyte membrane protein OS=Homo sapiens GN=MPP1 PE=1 SV=2
262	8.23	ARGI1	P05089	Arginase-1 OS=Homo sapiens GN=ARG1 PE=1 SV=2
263	8.17	PADI2	Q9Y2J8	Protein-arginine deiminase type-2 OS=Homo sapiens GN=PADI2 PE=1 SV=2
264	8.15	AT2A2	P16615	Sarcoplasmic/endoplasmic reticulum calcium ATPase 2 OS=Homo sapiens GN=ATP2A2 PE=1 SV=1
265	8.1	RPN1	P04843	Dolichyl-diphosphooligosaccharide--protein glycosyltransferase subunit 1 OS=Homo sapiens GN=RPN1 PE=1 SV=1
266	8.09	C4BPA	P04003	C4b-binding protein alpha chain OS=Homo sapiens GN=C4BPA PE=1 SV=2
267	8.08	H7BYY1	H7BYY1	Tropomyosin 1 (Alpha), isoform CRA_m OS=Homo sapiens GN=TPM1 PE=1 SV=1
268	8.08	VAT1	Q99536	Synaptic vesicle membrane protein VAT-1 homolog OS=Homo sapiens GN=VAT1 PE=1 SV=2
269	8.06	C9JV77	C9JV77	Alpha-2-HS-glycoprotein OS=Homo sapiens GN=AHSG PE=1 SV=1
270	8.05	DYSF	O75923	Dysferlin OS=Homo sapiens GN=DYSF PE=1 SV=1
271	8.04	LOX5	P09917	Arachidonate 5-lipoxygenase OS=Homo sapiens GN=ALOX5 PE=1 SV=2
272	8.04	C9JX21	C9JX21	Transforming protein RhoA OS=Homo sapiens GN=RHOA PE=1 SV=1
273	8.04	B0UXQ0	B0UXQ0	HLA class I histocompatibility antigen, A-3 alpha chain OS=Homo sapiens GN=HLA-A PE=1 SV=1
274	8.01	H0Y2Y8	H0Y2Y8	Zyxin (Fragment) OS=Homo sapiens GN=ZYX PE=1 SV=1
275	8.01	F6WIT2	F6WIT2	Serine/threonine-protein phosphatase 2A activator OS=Homo sapiens GN=PPP2R4 PE=1 SV=1
276	8	U3KPS2	U3KPS2	Myeloblastin OS=Homo sapiens GN=PRTN3 PE=1 SV=1
277	8	A0A087WT59	A0A087WT59	Transthyretin OS=Homo sapiens GN=TTR PE=1 SV=1
278	8	NTF2	P61970	Nuclear transport factor 2 OS=Homo sapiens GN=NUTF2 PE=1 SV=1
279	8	APT	P07741	Adenine phosphoribosyltransferase OS=Homo sapiens GN=APRT PE=1 SV=2
280	7.94	ARPC5	O15511	Actin-related protein 2/3 complex subunit 5 OS=Homo sapiens GN=ARPC5 PE=1 SV=3
281	7.9	B4DJV2	B4DJV2	Citrate synthase OS=Homo sapiens GN=CS PE=1 SV=1
282	7.87	K2C5	P13647	Keratin, type II cytoskeletal 5 OS=Homo sapiens GN=KRT5 PE=1 SV=3
283	7.85	A0A0C4DGZ9	A0A0C4DGZ9	Tripeptidyl-peptidase 1 OS=Homo sapiens GN=TPP1 PE=1 SV=1
284	7.83	A6NJA2	A6NJA2	Ubiquitin carboxyl-terminal hydrolase OS=Homo sapiens GN=USP14 PE=1 SV=2
285	7.73	ALDOC	P09972	Fructose-bisphosphate aldolase C OS=Homo sapiens GN=ALDOC PE=1 SV=2
286	7.72	THIO	P10599	Thioredoxin OS=Homo sapiens GN=TXN PE=1 SV=3
287	7.7	B3KVK2	B3KVK2	Guanine nucleotide-binding protein G(I)/G(S)/G(T) subunit beta-1 OS=Homo sapiens GN=GNB1 PE=1 SV=1
288	7.67	ANX11	P50995	Annexin A11 OS=Homo sapiens GN=ANXA11 PE=1 SV=1
289	7.62	H9KV28	H9KV28	Protein diaphanous homolog 1 OS=Homo sapiens GN=DIAPH1 PE=1 SV=2
290	7.58	RAB10	P61026	Ras-related protein Rab-10 OS=Homo sapiens GN=RAB10 PE=1 SV=1
291	7.58	M0R0C1	M0R0C1	Glia maturation factor gamma OS=Homo sapiens GN=GMFG PE=1 SV=1
292	7.53	E1CEI4	E1CEI4	Glutamate--cysteine ligase catalytic subunit OS=Homo sapiens GN=GCLC PE=1 SV=1
293	7.53	CXCL7	P02775	Platelet basic protein OS=Homo sapiens GN=PPBP PE=1 SV=3
294	7.49	DEF3	P59666	Neutrophil defensin 3 OS=Homo sapiens GN=DEFA3 PE=1 SV=1
295	7.46	F2Z2V0	F2Z2V0	Copine-1 (Fragment) OS=Homo sapiens GN=CPNE1 PE=1 SV=1
296	7.4	PHB	P35232	Prohibitin OS=Homo sapiens GN=PHB PE=1 SV=1
297	7.35	GPIX	P14770	Platelet glycoprotein IX OS=Homo sapiens GN=GP9 PE=1 SV=3
298	7.33	GRP75	P38646	Stress-70 protein, mitochondrial OS=Homo sapiens GN=HSPA9 PE=1 SV=2
299	7.29	CPNE3	O75131	Copine-3 OS=Homo sapiens GN=CPNE3 PE=1 SV=1
300	7.26	PCBP1	Q15365	Poly(rC)-binding protein 1 OS=Homo sapiens GN=PCBP1 PE=1 SV=2
301	7.24	F8W0W8	F8W0W8	Serine/threonine-protein phosphatase OS=Homo sapiens GN=PPP1CC PE=1 SV=1
302	7.21	MDHC	P40925	Malate dehydrogenase, cytoplasmic OS=Homo sapiens GN=MDH1 PE=1 SV=4
303	7.2	E7EPV7	E7EPV7	Alpha-synuclein OS=Homo sapiens GN=SNCA PE=1 SV=1
304	7.15	F8W914	F8W914	Reticulon OS=Homo sapiens GN=RTN4 PE=1 SV=1
305	7.12	H0YN18	H0YN18	Proteasome subunit alpha type-4 OS=Homo sapiens GN=PSMA4 PE=1 SV=1
306	7.11	H3BPQ4	H3BPQ4	Hydroxyacylglutathione hydrolase, mitochondrial OS=Homo sapiens GN=HAGH PE=1 SV=1
307	7.03	PDIA4	P13667	Protein disulfide-isomerase A4 OS=Homo sapiens GN=PDIA4 PE=1 SV=2
308	7.02	H0YL18	H0YL18	Beta-2-microglobulin OS=Homo sapiens GN=B2M PE=1 SV=1
309	7	RAC2	P15153	Ras-related C3 botulinum toxin substrate 2 OS=Homo sapiens GN=RAC2 PE=1 SV=1
310	7	CPN2	P22792	Carboxypeptidase N subunit 2 OS=Homo sapiens GN=CPN2 PE=1 SV=3
311	6.99	A0A0C4DFN3	A0A0C4DFN3	Monoglyceride lipase OS=Homo sapiens GN=MGLL PE=1 SV=1
312	6.98	H0YN42	H0YN42	Annexin (Fragment) OS=Homo sapiens GN=ANXA2 PE=1 SV=1
313	6.93	HXK3	P52790	Hexokinase-3 OS=Homo sapiens GN=HK3 PE=1 SV=2
314	6.92	TCPD	P50991	T-complex protein 1 subunit delta OS=Homo sapiens GN=CCT4 PE=1 SV=4
315	6.89	A0A0G2JN06	A0A0G2JN06	Uncharacterized protein OS=Homo sapiens PE=4 SV=1
316	6.88	PDC6I	Q8WUM4	Programmed cell death 6-interacting protein OS=Homo sapiens GN=PDCD6IP PE=1 SV=1
317	6.86	AP1B1	Q10567	AP-1 complex subunit beta-1 OS=Homo sapiens GN=AP1B1 PE=1 SV=2
318	6.83	DOPD	P30046	D-dopachrome decarboxylase OS=Homo sapiens GN=DDT PE=1 SV=3
319	6.82	VPS35	Q96QK1	Vacuolar protein sorting-associated protein 35 OS=Homo sapiens GN=VPS35 PE=1 SV=2
320	6.81	RPIA	P49247	Ribose-5-phosphate isomerase OS=Homo sapiens GN=RPIA PE=1 SV=3
321	6.8	COR1C	Q9ULV4	Coronin-1C OS=Homo sapiens GN=CORO1C PE=1 SV=1
322	6.76	Q96C32	Q96C32	Polyubiquitin-C OS=Homo sapiens GN=UBC PE=1 SV=1
323	6.71	R4GNH3	R4GNH3	26S protease regulatory subunit 6A OS=Homo sapiens GN=PSMC3 PE=1 SV=1
324	6.7	RAP2B	P61225	Ras-related protein Rap-2b OS=Homo sapiens GN=RAP2B PE=1 SV=1
325	6.66	TCPA	P17987	T-complex protein 1 subunit alpha OS=Homo sapiens GN=TCP1 PE=1 SV=1
326	6.64	SKP1	P63208	S-phase kinase-associated protein 1 OS=Homo sapiens GN=SKP1 PE=1 SV=2
327	6.63	LIMS1	P48059	LIM and senescent cell antigen-like-containing domain protein 1 OS=Homo sapiens GN=LIMS1 PE=1 SV=4
328	6.6	J3QL64	J3QL64	Myelin basic protein OS=Homo sapiens GN=MBP PE=1 SV=1
329	6.59	THTM	P25325	3-mercaptopyruvate sulfurtransferase OS=Homo sapiens GN=MPST PE=1 SV=3
330	6.51	EFHD2	Q96C19	EF-hand domain-containing protein D2 OS=Homo sapiens GN=EFHD2 PE=1 SV=1
331	6.46	A0A087X1N8	A0A087X1N8	Serpin B6 OS=Homo sapiens GN=SERPINB6 PE=1 SV=1
332	6.43	C9JC03	C9JC03	EH domain-containing protein 1 (Fragment) OS=Homo sapiens GN=EHD1 PE=1 SV=1
333	6.39	GP1BB	P13224	Platelet glycoprotein Ib beta chain OS=Homo sapiens GN=GP1BB PE=1 SV=1
334	6.39	APOE	P02649	Apolipoprotein E OS=Homo sapiens GN=APOE PE=1 SV=1
335	6.34	J3KNB4	J3KNB4	Cathelicidin antimicrobial peptide OS=Homo sapiens GN=CAMP PE=1 SV=1
336	6.32	DDI2	Q5TDH0	Protein DDI1 homolog 2 OS=Homo sapiens GN=DDI2 PE=1 SV=1
337	6.3	TBB2A	Q13885	Tubulin beta-2A chain OS=Homo sapiens GN=TUBB2A PE=1 SV=1
338	6.24	FCN1	O00602	Ficolin-1 OS=Homo sapiens GN=FCN1 PE=1 SV=2
339	6.23	LYSC	P61626	Lysozyme C OS=Homo sapiens GN=LYZ PE=1 SV=1
340	6.21	C9J0K6	C9J0K6	Sorcin OS=Homo sapiens GN=SRI PE=1 SV=1
341	6.2	S4R418	S4R418	Bridging integrator 2 (Fragment) OS=Homo sapiens GN=BIN2 PE=1 SV=2
342	6.19	PYGL	P06737	Glycogen phosphorylase, liver form OS=Homo sapiens GN=PYGL PE=1 SV=4
343	6.13	RAB7A	P51149	Ras-related protein Rab-7a OS=Homo sapiens GN=RAB7A PE=1 SV=1
344	6.11	G5E9F8	G5E9F8	Protein S (Alpha), isoform CRA_b OS=Homo sapiens GN=PROS1 PE=1 SV=1
345	6.1	ERAP1	Q9NZ08	Endoplasmic reticulum aminopeptidase 1 OS=Homo sapiens GN=ERAP1 PE=1 SV=3
346	6.09	UN13D	Q70J99	Protein unc-13 homolog D OS=Homo sapiens GN=UNC13D PE=1 SV=1
347	6.07	K7ES69	K7ES69	Calponin-2 OS=Homo sapiens GN=CNN2 PE=1 SV=1
348	6.05	PRDX3	P30048	Thioredoxin-dependent peroxide reductase, mitochondrial OS=Homo sapiens GN=PRDX3 PE=1 SV=3
349	6.04	GTR3	P11169	Solute carrier family 2, facilitated glucose transporter member 3 OS=Homo sapiens GN=SLC2A3 PE=2 SV=1
350	6.02	BIEA	P53004	Biliverdin reductase A OS=Homo sapiens GN=BLVRA PE=1 SV=2
351	6.02	SDPR	O95810	Serum deprivation-response protein OS=Homo sapiens GN=SDPR PE=1 SV=3
352	6.01	A0A087WUI2	A0A087WUI2	Heterogeneous nuclear ribonucleoproteins A2/B1 OS=Homo sapiens GN=HNRNPA2B1 PE=1 SV=1
353	6.01	TCPH	Q99832	T-complex protein 1 subunit eta OS=Homo sapiens GN=CCT7 PE=1 SV=2
354	6	ADDB	P35612	Beta-adducin OS=Homo sapiens GN=ADD2 PE=1 SV=3
355	6	Q5T123	Q5T123	SH3 domain-binding glutamic acid-rich-like protein 3 OS=Homo sapiens GN=SH3BGRL3 PE=1 SV=1
356	6	J3QT03	J3QT03	Vascular non-inflammatory molecule 2 OS=Homo sapiens GN=VNN2 PE=1 SV=1
357	6	PGM2	Q96G03	Phosphoglucomutase-2 OS=Homo sapiens GN=PGM2 PE=1 SV=4
358	6	TWF2	Q6IBS0	Twinfilin-2 OS=Homo sapiens GN=TWF2 PE=1 SV=2
359	6	GNAQ	P50148	Guanine nucleotide-binding protein G(q) subunit alpha OS=Homo sapiens GN=GNAQ PE=1 SV=4
360	6	ARPC3	O15145	Actin-related protein 2/3 complex subunit 3 OS=Homo sapiens GN=ARPC3 PE=1 SV=3
361	5.97	PRPS1	P60891	Ribose-phosphate pyrophosphokinase 1 OS=Homo sapiens GN=PRPS1 PE=1 SV=2
362	5.97	KNG1	P01042	Kininogen-1 OS=Homo sapiens GN=KNG1 PE=1 SV=2
363	5.96	A0A087WVM2	A0A087WVM2	CD177 antigen OS=Homo sapiens GN=CD177 PE=1 SV=1
364	5.96	B1AKG0	B1AKG0	Complement factor H-related protein 1 OS=Homo sapiens GN=CFHR1 PE=1 SV=1
365	5.95	ECHA	P40939	Trifunctional enzyme subunit alpha, mitochondrial OS=Homo sapiens GN=HADHA PE=1 SV=2
366	5.94	E7EMM4	E7EMM4	Acid ceramidase OS=Homo sapiens GN=ASAH1 PE=1 SV=1
367	5.92	KV305	P01623	Ig kappa chain V-III region WOL OS=Homo sapiens PE=1 SV=1
368	5.89	MYL9	P24844	Myosin regulatory light polypeptide 9 OS=Homo sapiens GN=MYL9 PE=1 SV=4
369	5.88	COX2	P00403	Cytochrome c oxidase subunit 2 OS=Homo sapiens GN=MT-CO2 PE=1 SV=1
370	5.85	RAB5C	P51148	Ras-related protein Rab-5C OS=Homo sapiens GN=RAB5C PE=1 SV=2
371	5.85	SH3L1	O75368	SH3 domain-binding glutamic acid-rich-like protein OS=Homo sapiens GN=SH3BGRL PE=1 SV=1
372	5.77	CAZA2	P47755	F-actin-capping protein subunit alpha-2 OS=Homo sapiens GN=CAPZA2 PE=1 SV=3
373	5.75	PA2G4	Q9UQ80	Proliferation-associated protein 2G4 OS=Homo sapiens GN=PA2G4 PE=1 SV=3
374	5.74	ITB1	P05556	Integrin beta-1 OS=Homo sapiens GN=ITGB1 PE=1 SV=2
375	5.64	S10AC	P80511	Protein S100-A12 OS=Homo sapiens GN=S100A12 PE=1 SV=2
376	5.62	J3KQE5	J3KQE5	GTP-binding nuclear protein Ran (Fragment) OS=Homo sapiens GN=RAN PE=1 SV=1
377	5.48	C9JIG9	C9JIG9	Serine/threonine-protein kinase OSR1 OS=Homo sapiens GN=OXSR1 PE=1 SV=1
378	5.46	PLEC	Q15149	Plectin OS=Homo sapiens GN=PLEC PE=1 SV=3
379	5.45	RPN2	P04844	Dolichyl-diphosphooligosaccharide--protein glycosyltransferase subunit 2 OS=Homo sapiens GN=RPN2 PE=1 SV=3
380	5.43	H3BLU7	H3BLU7	Aflatoxin B1 aldehyde reductase member 2 (Fragment) OS=Homo sapiens GN=AKR7A2 PE=1 SV=1
381	5.4	CNDP2	Q96KP4	Cytosolic non-specific dipeptidase OS=Homo sapiens GN=CNDP2 PE=1 SV=2
382	5.37	F5GYQ1	F5GYQ1	V-type proton ATPase subunit d 1 OS=Homo sapiens GN=ATP6V0D1 PE=1 SV=1
383	5.32	A0A087WUL2	A0A087WUL2	Proteasome subunit beta type-3 (Fragment) OS=Homo sapiens GN=PSMB3 PE=1 SV=1
384	5.31	E7EUC7	E7EUC7	UTP--glucose-1-phosphate uridylyltransferase OS=Homo sapiens GN=UGP2 PE=1 SV=1
385	5.3	HNRPK	P61978	Heterogeneous nuclear ribonucleoprotein K OS=Homo sapiens GN=HNRNPK PE=1 SV=1
386	5.26	F5H7S7	F5H7S7	Ras GTPase-activating-like protein IQGAP2 OS=Homo sapiens GN=IQGAP2 PE=1 SV=2
387	5.26	GSTM2	P28161	Glutathione S-transferase Mu 2 OS=Homo sapiens GN=GSTM2 PE=1 SV=2
388	5.16	MVP	Q14764	Major vault protein OS=Homo sapiens GN=MVP PE=1 SV=4
389	5.13	CATC	P53634	Dipeptidyl peptidase 1 OS=Homo sapiens GN=CTSC PE=1 SV=2
390	5.06	VATA	P38606	V-type proton ATPase catalytic subunit A OS=Homo sapiens GN=ATP6V1A PE=1 SV=2
391	5.02	G8JLB6	G8JLB6	Heterogeneous nuclear ribonucleoprotein H OS=Homo sapiens GN=HNRNPH1 PE=1 SV=1
392	5.01	PSB6	P28072	Proteasome subunit beta type-6 OS=Homo sapiens GN=PSMB6 PE=1 SV=4
393	4.95	VDAC3	Q9Y277	Voltage-dependent anion-selective channel protein 3 OS=Homo sapiens GN=VDAC3 PE=1 SV=1
394	4.94	C9J695	C9J695	Transport and Golgi organization protein 2 homolog (Fragment) OS=Homo sapiens GN=TANGO2 PE=1 SV=1
395	4.91	EFTU	P49411	Elongation factor Tu, mitochondrial OS=Homo sapiens GN=TUFM PE=1 SV=2
396	4.84	H7C310	H7C310	Septin-2 (Fragment) OS=Homo sapiens GN=SEPT2 PE=1 SV=1
397	4.8	H7C286	H7C286	N-acetyl-D-glucosamine kinase OS=Homo sapiens GN=NAGK PE=1 SV=2
398	4.78	XRP2	O75695	Protein XRP2 OS=Homo sapiens GN=RP2 PE=1 SV=4
399	4.76	E7ESP9	E7ESP9	Neurofilament medium polypeptide OS=Homo sapiens GN=NEFM PE=1 SV=1
400	4.76	DHE3	P00367	Glutamate dehydrogenase 1, mitochondrial OS=Homo sapiens GN=GLUD1 PE=1 SV=2
401	4.73	MNDA	P41218	Myeloid cell nuclear differentiation antigen OS=Homo sapiens GN=MNDA PE=1 SV=1
402	4.68	HSPB1	P04792	Heat shock protein beta-1 OS=Homo sapiens GN=HSPB1 PE=1 SV=2
403	4.64	6PGL	O95336	6-phosphogluconolactonase OS=Homo sapiens GN=PGLS PE=1 SV=2
404	4.63	RB27A	P51159	Ras-related protein Rab-27A OS=Homo sapiens GN=RAB27A PE=1 SV=3
405	4.53	EF2	P13639	Elongation factor 2 OS=Homo sapiens GN=EEF2 PE=1 SV=4
406	4.5	RSU1	Q15404	Ras suppressor protein 1 OS=Homo sapiens GN=RSU1 PE=1 SV=3
407	4.48	A6NC48	A6NC48	ADP-ribosyl cyclase/cyclic ADP-ribose hydrolase 2 OS=Homo sapiens GN=BST1 PE=1 SV=1
408	4.45	RAB6B	Q9NRW1	Ras-related protein Rab-6B OS=Homo sapiens GN=RAB6B PE=1 SV=1
409	4.4	ACLY	P53396	ATP-citrate synthase OS=Homo sapiens GN=ACLY PE=1 SV=3
410	4.4	ERP44	Q9BS26	Endoplasmic reticulum resident protein 44 OS=Homo sapiens GN=ERP44 PE=1 SV=1
411	4.39	PGM1	P36871	Phosphoglucomutase-1 OS=Homo sapiens GN=PGM1 PE=1 SV=3
412	4.38	X6RFL8	X6RFL8	Ras-related protein Rab-14 (Fragment) OS=Homo sapiens GN=RAB14 PE=1 SV=1
413	4.38	OSTF1	Q92882	Osteoclast-stimulating factor 1 OS=Homo sapiens GN=OSTF1 PE=1 SV=2
414	4.37	ANGT	P01019	Angiotensinogen OS=Homo sapiens GN=AGT PE=1 SV=1
415	4.35	ERP29	P30040	Endoplasmic reticulum resident protein 29 OS=Homo sapiens GN=ERP29 PE=1 SV=4
416	4.28	ZA2G	P25311	Zinc-alpha-2-glycoprotein OS=Homo sapiens GN=AZGP1 PE=1 SV=2
417	4.27	PSA5	P28066	Proteasome subunit alpha type-5 OS=Homo sapiens GN=PSMA5 PE=1 SV=3
418	4.26	CATD	P07339	Cathepsin D OS=Homo sapiens GN=CTSD PE=1 SV=1
419	4.22	A0A0C4DFS8	A0A0C4DFS8	Nicotinamide phosphoribosyltransferase OS=Homo sapiens GN=NAMPT PE=1 SV=1
420	4.2	ENDD1	O94919	Endonuclease domain-containing 1 protein OS=Homo sapiens GN=ENDOD1 PE=1 SV=2
421	4.19	G3XA98	G3XA98	Fibulin 5, isoform CRA_a OS=Homo sapiens GN=FBLN5 PE=1 SV=1
422	4.18	CDC42	P60953	Cell division control protein 42 homolog OS=Homo sapiens GN=CDC42 PE=1 SV=2
423	4.17	ATP5H	O75947	ATP synthase subunit d, mitochondrial OS=Homo sapiens GN=ATP5H PE=1 SV=3
424	4.16	C9JF17	C9JF17	Apolipoprotein D (Fragment) OS=Homo sapiens GN=APOD PE=1 SV=1
425	4.15	THIC	Q9BWD1	Acetyl-CoA acetyltransferase, cytosolic OS=Homo sapiens GN=ACAT2 PE=1 SV=2
426	4.14	H4	P62805	Histone H4 OS=Homo sapiens GN=HIST1H4A PE=1 SV=2
427	4.13	Q5T985	Q5T985	Inter-alpha-trypsin inhibitor heavy chain H2 OS=Homo sapiens GN=ITIH2 PE=1 SV=1
428	4.12	RTN3	O95197	Reticulon-3 OS=Homo sapiens GN=RTN3 PE=1 SV=2
429	4.08	B4DJC3	B4DJC3	Histone H2A OS=Homo sapiens GN=H2AFY PE=1 SV=1
430	4.07	F8W6I7	F8W6I7	Heterogeneous nuclear ribonucleoprotein A1 OS=Homo sapiens GN=HNRNPA1 PE=1 SV=2
431	4.05	G8JLH6	G8JLH6	Tetraspanin (Fragment) OS=Homo sapiens GN=CD9 PE=1 SV=1
432	4.05	PURA2	P30520	Adenylosuccinate synthetase isozyme 2 OS=Homo sapiens GN=ADSS PE=1 SV=3
433	4.04	STXB1	P61764	Syntaxin-binding protein 1 OS=Homo sapiens GN=STXBP1 PE=1 SV=1
434	4.04	FUMH	P07954	Fumarate hydratase, mitochondrial OS=Homo sapiens GN=FH PE=1 SV=3
435	4.04	EF1G	P26641	Elongation factor 1-gamma OS=Homo sapiens GN=EEF1G PE=1 SV=3
436	4.04	PSB2	P49721	Proteasome subunit beta type-2 OS=Homo sapiens GN=PSMB2 PE=1 SV=1
437	4.03	A0A087WYT3	A0A087WYT3	Prostaglandin E synthase 3 OS=Homo sapiens GN=PTGES3 PE=1 SV=1
438	4.03	DEST	P60981	Destrin OS=Homo sapiens GN=DSTN PE=1 SV=3
439	4.02	GSHR	P00390	Glutathione reductase, mitochondrial OS=Homo sapiens GN=GSR PE=1 SV=2
440	4.01	QCR1	P31930	Cytochrome b-c1 complex subunit 1, mitochondrial OS=Homo sapiens GN=UQCRC1 PE=1 SV=3
441	4	RAB8A	P61006	Ras-related protein Rab-8A OS=Homo sapiens GN=RAB8A PE=1 SV=1
442	4	Q5T8U5	Q5T8U5	Surfeit 4 OS=Homo sapiens GN=SURF4 PE=1 SV=1
443	4	K7ES11	K7ES11	E2/E3 hybrid ubiquitin-protein ligase UBE2O (Fragment) OS=Homo sapiens GN=UBE2O PE=1 SV=1
444	4	B7ZLJ5	B7ZLJ5	C6orf25 protein OS=Homo sapiens GN=C6orf25 PE=1 SV=1
445	4	A0A0A0MTQ6	A0A0A0MTQ6	Protein IGKV2D-28 OS=Homo sapiens GN=IGKV2D-28 PE=1 SV=1
446	4	A0A024RA52	A0A024RA52	Proteasome subunit alpha type OS=Homo sapiens GN=PSMA2 PE=3 SV=1
447	4	ASC	Q9ULZ3	Apoptosis-associated speck-like protein containing a CARD OS=Homo sapiens GN=PYCARD PE=1 SV=2
448	4	SAR1A	Q9NR31	GTP-binding protein SAR1a OS=Homo sapiens GN=SAR1A PE=1 SV=1
449	4	RETN	Q9HD89	Resistin OS=Homo sapiens GN=RETN PE=2 SV=1
450	4	ESYT1	Q9BSJ8	Extended synaptotagmin-1 OS=Homo sapiens GN=ESYT1 PE=1 SV=1
451	4	FABP5	Q01469	Fatty acid-binding protein, epidermal OS=Homo sapiens GN=FABP5 PE=1 SV=3
452	4	BASP1	P80723	Brain acid soluble protein 1 OS=Homo sapiens GN=BASP1 PE=1 SV=2
453	4	PRS7	P35998	26S protease regulatory subunit 7 OS=Homo sapiens GN=PSMC2 PE=1 SV=3
454	4	S100P	P25815	Protein S100-P OS=Homo sapiens GN=S100P PE=1 SV=2
455	4	COMT	P21964	Catechol O-methyltransferase OS=Homo sapiens GN=COMT PE=1 SV=2
456	4	TCO1	P20061	Transcobalamin-1 OS=Homo sapiens GN=TCN1 PE=1 SV=2
457	4	CATG	P08311	Cathepsin G OS=Homo sapiens GN=CTSG PE=1 SV=2
458	4	HV304	P01765	Ig heavy chain V-III region TIL OS=Homo sapiens PE=1 SV=1
459	4	PRAF3	O75915	PRA1 family protein 3 OS=Homo sapiens GN=ARL6IP5 PE=1 SV=1
460	4	PSA7	O14818	Proteasome subunit alpha type-7 OS=Homo sapiens GN=PSMA7 PE=1 SV=1
461	4	MYO1F	O00160	Unconventional myosin-If OS=Homo sapiens GN=MYO1F PE=1 SV=3
462	3.94	LYN	P07948	Tyrosine-protein kinase Lyn OS=Homo sapiens GN=LYN PE=1 SV=3
463	3.92	LAMP2	P13473	Lysosome-associated membrane glycoprotein 2 OS=Homo sapiens GN=LAMP2 PE=1 SV=2
464	3.91	STX11	O75558	Syntaxin-11 OS=Homo sapiens GN=STX11 PE=1 SV=1
465	3.85	H0YLU7	H0YLU7	Electron transfer flavoprotein subunit alpha, mitochondrial (Fragment) OS=Homo sapiens GN=ETFA PE=1 SV=1
466	3.77	F5GY55	F5GY55	DNA damage-binding protein 1 OS=Homo sapiens GN=DDB1 PE=1 SV=1
467	3.75	RAB3D	O95716	Ras-related protein Rab-3D OS=Homo sapiens GN=RAB3D PE=1 SV=1
468	3.74	F5GZQ3	F5GZQ3	Trifunctional enzyme subunit beta, mitochondrial OS=Homo sapiens GN=HADHB PE=1 SV=1
469	3.73	K1C14	P02533	Keratin, type I cytoskeletal 14 OS=Homo sapiens GN=KRT14 PE=1 SV=4
470	3.72	S10A4	P26447	Protein S100-A4 OS=Homo sapiens GN=S100A4 PE=1 SV=1
471	3.7	A0A024QZ42	A0A024QZ42	HCG1985580, isoform CRA_c OS=Homo sapiens GN=PDCD6 PE=1 SV=1
472	3.69	THTR	Q16762	Thiosulfate sulfurtransferase OS=Homo sapiens GN=TST PE=1 SV=4
473	3.64	CYTB	P04080	Cystatin-B OS=Homo sapiens GN=CSTB PE=1 SV=2
474	3.6	CEAM6	P40199	Carcinoembryonic antigen-related cell adhesion molecule 6 OS=Homo sapiens GN=CEACAM6 PE=1 SV=3
475	3.58	PDLI1	O00151	PDZ and LIM domain protein 1 OS=Homo sapiens GN=PDLIM1 PE=1 SV=4
476	3.55	E9PEX6	E9PEX6	Dihydrolipoyl dehydrogenase OS=Homo sapiens GN=DLD PE=1 SV=1
477	3.54	I3L0A0	I3L0A0	HCG2044781 OS=Homo sapiens GN=TMEM189-UBE2V1 PE=4 SV=1
478	3.53	TMOD1	P28289	Tropomodulin-1 OS=Homo sapiens GN=TMOD1 PE=1 SV=1
479	3.52	U3KQK0	U3KQK0	Histone H2B OS=Homo sapiens GN=HIST1H2BN PE=1 SV=1
480	3.49	CBR1	P16152	Carbonyl reductase [NADPH] 1 OS=Homo sapiens GN=CBR1 PE=1 SV=3
481	3.48	C9J2C0	C9J2C0	Tubulin alpha-8 chain (Fragment) OS=Homo sapiens GN=TUBA8 PE=1 SV=1
482	3.47	TBB3	Q13509	Tubulin beta-3 chain OS=Homo sapiens GN=TUBB3 PE=1 SV=2
483	3.47	A0A0D9SFE4	A0A0D9SFE4	Dynamin-1 OS=Homo sapiens GN=DNM1 PE=1 SV=1
484	3.47	F8WDW9	F8WDW9	Endothelial cell-selective adhesion molecule OS=Homo sapiens GN=ESAM PE=1 SV=1
485	3.46	RASA3	Q14644	Ras GTPase-activating protein 3 OS=Homo sapiens GN=RASA3 PE=1 SV=3
486	3.42	A0A075B7B8	A0A075B7B8	Protein IGHV3OR16-12 (Fragment) OS=Homo sapiens GN=IGHV3OR16-12 PE=1 SV=1
487	3.38	B4DUR8	B4DUR8	T-complex protein 1 subunit gamma OS=Homo sapiens GN=CCT3 PE=1 SV=1
488	3.37	A0A0C4DFX3	A0A0C4DFX3	EMILIN-1 OS=Homo sapiens GN=EMILIN1 PE=1 SV=1
489	3.35	LXN	Q9BS40	Latexin OS=Homo sapiens GN=LXN PE=1 SV=2
490	3.33	H7C2G3	H7C2G3	ES1 protein homolog, mitochondrial (Fragment) OS=Homo sapiens GN=C21orf33 PE=4 SV=1
491	3.31	M0R248	M0R248	Delta(3,5)-Delta(2,4)-dienoyl-CoA isomerase, mitochondrial (Fragment) OS=Homo sapiens GN=ECH1 PE=1 SV=1
492	3.28	E7EMG9	E7EMG9	Lymphocyte-specific protein 1 (Fragment) OS=Homo sapiens GN=LSP1 PE=1 SV=1
493	3.26	PLBL1	Q6P4A8	Phospholipase B-like 1 OS=Homo sapiens GN=PLBD1 PE=1 SV=2
494	3.21	PFKAL	P17858	ATP-dependent 6-phosphofructokinase, liver type OS=Homo sapiens GN=PFKL PE=1 SV=6
495	3.17	RAB31	Q13636	Ras-related protein Rab-31 OS=Homo sapiens GN=RAB31 PE=1 SV=1
496	3.15	J3KNQ3	J3KNQ3	26S proteasome non-ATPase regulatory subunit 13 OS=Homo sapiens GN=PSMD13 PE=1 SV=1
497	3.11	CO5	P01031	Complement C5 OS=Homo sapiens GN=C5 PE=1 SV=4
498	3.1	ACTZ	P61163	Alpha-centractin OS=Homo sapiens GN=ACTR1A PE=1 SV=1
499	3.09	F8VV71	F8VV71	Ubiquitin-conjugating enzyme E2 N OS=Homo sapiens GN=UBE2N PE=1 SV=1
500	3.02	CH3L1	P36222	Chitinase-3-like protein 1 OS=Homo sapiens GN=CHI3L1 PE=1 SV=2
501	3.01	LEGL	Q3ZCW2	Galectin-related protein OS=Homo sapiens GN=LGALSL PE=1 SV=2
502	3	PITH1	Q9GZP4	PITH domain-containing protein 1 OS=Homo sapiens GN=PITHD1 PE=1 SV=1
503	2.99	PSA3	P25788	Proteasome subunit alpha type-3 OS=Homo sapiens GN=PSMA3 PE=1 SV=2
504	2.99	PSB4	P28070	Proteasome subunit beta type-4 OS=Homo sapiens GN=PSMB4 PE=1 SV=4
505	2.94	J3QQX2	J3QQX2	Rho GDP-dissociation inhibitor 1 OS=Homo sapiens GN=ARHGDIA PE=1 SV=1
506	2.89	AP2A1	O95782	AP-2 complex subunit alpha-1 OS=Homo sapiens GN=AP2A1 PE=1 SV=3
507	2.89	A0A087X2E2	A0A087X2E2	Carcinoembryonic antigen-related cell adhesion molecule 8 OS=Homo sapiens GN=CEACAM8 PE=1 SV=1
508	2.84	FGR	P09769	Tyrosine-protein kinase Fgr OS=Homo sapiens GN=FGR PE=1 SV=2
509	2.84	TMX1	Q9H3N1	Thioredoxin-related transmembrane protein 1 OS=Homo sapiens GN=TMX1 PE=1 SV=1
510	2.82	I3L0N3	I3L0N3	Vesicle-fusing ATPase OS=Homo sapiens GN=NSF PE=1 SV=1
511	2.81	LOX12	P18054	Arachidonate 12-lipoxygenase, 12S-type OS=Homo sapiens GN=ALOX12 PE=1 SV=4
512	2.8	SIRBL	Q5TFQ8	Signal-regulatory protein beta-1 isoform 3 OS=Homo sapiens GN=SIRPB1 PE=1 SV=1
513	2.75	E7EV71	E7EV71	Latent-transforming growth factor beta-binding protein 1 OS=Homo sapiens GN=LTBP1 PE=1 SV=2
514	2.68	SPB10	P48595	Serpin B10 OS=Homo sapiens GN=SERPINB10 PE=1 SV=1
515	2.67	A0A087X296	A0A087X296	Prostaglandin G/H synthase 1 OS=Homo sapiens GN=PTGS1 PE=1 SV=1
516	2.66	A0A0D9SGF6	A0A0D9SGF6	Spectrin alpha chain, non-erythrocytic 1 OS=Homo sapiens GN=SPTAN1 PE=1 SV=1
517	2.66	PSMD2	Q13200	26S proteasome non-ATPase regulatory subunit 2 OS=Homo sapiens GN=PSMD2 PE=1 SV=3
518	2.65	B0YIW6	B0YIW6	Archain 1, isoform CRA_a OS=Homo sapiens GN=ARCN1 PE=1 SV=1
519	2.65	NPS3A	Q9UFN0	Protein NipSnap homolog 3A OS=Homo sapiens GN=NIPSNAP3A PE=1 SV=2
520	2.63	A1AG2	P19652	Alpha-1-acid glycoprotein 2 OS=Homo sapiens GN=ORM2 PE=1 SV=2
521	2.62	LEG1	P09382	Galectin-1 OS=Homo sapiens GN=LGALS1 PE=1 SV=2
522	2.62	HBM	Q6B0K9	Hemoglobin subunit mu OS=Homo sapiens GN=HBM PE=2 SV=1
523	2.62	F8W022	F8W022	Tetraspanin (Fragment) OS=Homo sapiens GN=CD63 PE=1 SV=1
524	2.61	D6RGI3	D6RGI3	Septin 11, isoform CRA_b OS=Homo sapiens GN=SEPT11 PE=1 SV=1
525	2.59	F5H6I7	F5H6I7	Atlastin-3 OS=Homo sapiens GN=ATL3 PE=1 SV=1
526	2.59	ROCK2	O75116	Rho-associated protein kinase 2 OS=Homo sapiens GN=ROCK2 PE=1 SV=4
527	2.55	B4E1Z4	B4E1Z4	Uncharacterized protein OS=Homo sapiens PE=1 SV=1
528	2.52	Q5TEC6	Q5TEC6	Histone H3 OS=Homo sapiens GN=HIST2H3PS2 PE=1 SV=1
529	2.52	A0A0A0MQS8	A0A0A0MQS8	Ammonium transporter Rh type A OS=Homo sapiens GN=RHAG PE=1 SV=1
530	2.5	R4GN98	R4GN98	Protein S100 (Fragment) OS=Homo sapiens GN=S100A6 PE=1 SV=1
531	2.49	LMNB1	P20700	Lamin-B1 OS=Homo sapiens GN=LMNB1 PE=1 SV=2
532	2.49	SYWC	P23381	Tryptophan--tRNA ligase, cytoplasmic OS=Homo sapiens GN=WARS PE=1 SV=2
533	2.49	Q5R349	Q5R349	P-selectin (Fragment) OS=Homo sapiens GN=SELP PE=1 SV=2
534	2.41	A0A087WUF0	A0A087WUF0	Docosahexaenoic acid omega-hydroxylase CYP4F3 OS=Homo sapiens GN=CYP4F3 PE=1 SV=1
535	2.4	LGUL	Q04760	Lactoylglutathione lyase OS=Homo sapiens GN=GLO1 PE=1 SV=4
536	2.39	U3KQ84	U3KQ84	Dolichyl-diphosphooligosaccharide--protein glycosyltransferase 48 kDa subunit (Fragment) OS=Homo sapiens GN=DDOST PE=1 SV=5
537	2.35	SAC1	Q9NTJ5	Phosphatidylinositide phosphatase SAC1 OS=Homo sapiens GN=SACM1L PE=1 SV=2
538	2.33	U3KQF2	U3KQF2	ADP-ribosylation factor 4 OS=Homo sapiens GN=ARF4 PE=1 SV=1
539	2.32	H0Y8C6	H0Y8C6	Importin-5 (Fragment) OS=Homo sapiens GN=IPO5 PE=1 SV=1
540	2.32	J3KMY5	J3KMY5	Epididymal secretory protein E1 OS=Homo sapiens GN=NPC2 PE=1 SV=1
541	2.31	PFKAP	Q01813	ATP-dependent 6-phosphofructokinase, platelet type OS=Homo sapiens GN=PFKP PE=1 SV=2
542	2.31	E9PLK3	E9PLK3	Puromycin-sensitive aminopeptidase OS=Homo sapiens GN=NPEPPS PE=1 SV=1
543	2.23	OGDHL	Q9ULD0	2-oxoglutarate dehydrogenase-like, mitochondrial OS=Homo sapiens GN=OGDHL PE=1 SV=3
544	2.22	D6RIU4	D6RIU4	Vesicular integral-membrane protein VIP36 (Fragment) OS=Homo sapiens GN=LMAN2 PE=1 SV=5
545	2.21	K7EQA9	K7EQA9	Hsp90 co-chaperone Cdc37 (Fragment) OS=Homo sapiens GN=CDC37 PE=1 SV=1
546	2.16	DCD	P81605	Dermcidin OS=Homo sapiens GN=DCD PE=1 SV=2
547	2.16	TMED9	Q9BVK6	Transmembrane emp24 domain-containing protein 9 OS=Homo sapiens GN=TMED9 PE=1 SV=2
548	2.14	UBAC1	Q9BSL1	Ubiquitin-associated domain-containing protein 1 OS=Homo sapiens GN=UBAC1 PE=1 SV=1
549	2.13	A0A087WZH9	A0A087WZH9	Protein IGKV1-33 OS=Homo sapiens GN=IGKV1D-33 PE=4 SV=1
550	2.12	KAP0	P10644	cAMP-dependent protein kinase type I-alpha regulatory subunit OS=Homo sapiens GN=PRKAR1A PE=1 SV=1
551	2.12	M0QX52	M0QX52	Microtubule-associated protein RP/EB family member 2 (Fragment) OS=Homo sapiens GN=MAPRE2 PE=1 SV=1
552	2.11	A0A087X253	A0A087X253	AP-2 complex subunit beta OS=Homo sapiens GN=AP2B1 PE=1 SV=1
553	2.1	J3KQ32	J3KQ32	Obg-like ATPase 1 OS=Homo sapiens GN=OLA1 PE=1 SV=1
554	2.09	CO9	P02748	Complement component C9 OS=Homo sapiens GN=C9 PE=1 SV=2
555	2.08	GSTM1	P09488	Glutathione S-transferase Mu 1 OS=Homo sapiens GN=GSTM1 PE=1 SV=3
556	2.07	Q5QPM9	Q5QPM9	Proteasome inhibitor PI31 subunit (Fragment) OS=Homo sapiens GN=PSMF1 PE=1 SV=1
557	2.07	GLRX3	O76003	Glutaredoxin-3 OS=Homo sapiens GN=GLRX3 PE=1 SV=2
558	2.06	GPDM	P43304	Glycerol-3-phosphate dehydrogenase, mitochondrial OS=Homo sapiens GN=GPD2 PE=1 SV=3
559	2.06	ALDH2	P05091	Aldehyde dehydrogenase, mitochondrial OS=Homo sapiens GN=ALDH2 PE=1 SV=2
560	2.04	A0A087WXS7	A0A087WXS7	ATPase ASNA1 OS=Homo sapiens GN=ASNA1 PE=1 SV=1
561	2.04	A0A0A0MS54	A0A0A0MS54	cAMP-dependent protein kinase catalytic subunit beta OS=Homo sapiens GN=PRKACB PE=1 SV=1
562	2.04	H0YI31	H0YI31	Ubiquitin carboxyl-terminal hydrolase 15 (Fragment) OS=Homo sapiens GN=USP15 PE=1 SV=1
563	2.03	JAM1	Q9Y624	Junctional adhesion molecule A OS=Homo sapiens GN=F11R PE=1 SV=1
564	2.02	ACTC	P68032	Actin, alpha cardiac muscle 1 OS=Homo sapiens GN=ACTC1 PE=1 SV=1
565	2.02	H9KV48	H9KV48	Plasma protease C1 inhibitor OS=Homo sapiens GN=SERPING1 PE=1 SV=1
566	2.02	F5GWE5	F5GWE5	Phosphatidylinositol transfer protein alpha isoform OS=Homo sapiens GN=PITPNA PE=1 SV=1
567	2.02	LV302	P80748	Ig lambda chain V-III region LOI OS=Homo sapiens PE=1 SV=1
568	2.01	M0QZ52	M0QZ52	Calmodulin OS=Homo sapiens GN=CALM3 PE=1 SV=1
569	2.01	F8VVM2	F8VVM2	Phosphate carrier protein, mitochondrial OS=Homo sapiens GN=SLC25A3 PE=1 SV=1
570	2.01	E7EWE5	E7EWE5	Peroxisomal multifunctional enzyme type 2 OS=Homo sapiens GN=HSD17B4 PE=1 SV=1
571	2.01	RAB32	Q13637	Ras-related protein Rab-32 OS=Homo sapiens GN=RAB32 PE=1 SV=3
572	2.01	KPCD	Q05655	Protein kinase C delta type OS=Homo sapiens GN=PRKCD PE=1 SV=2
573	2.01	TMEDA	P49755	Transmembrane emp24 domain-containing protein 10 OS=Homo sapiens GN=TMED10 PE=1 SV=2
574	2.01	GSH0	P48507	Glutamate--cysteine ligase regulatory subunit OS=Homo sapiens GN=GCLM PE=1 SV=1
575	2	Q5HY54	Q5HY54	Filamin-A OS=Homo sapiens GN=FLNA PE=1 SV=1
576	2	D3DSM0	D3DSM0	Integrin beta OS=Homo sapiens GN=ITGB2 PE=1 SV=1
577	2	A0A087WYC5	A0A087WYC5	Ig gamma-1 chain C region OS=Homo sapiens GN=IGHG1 PE=1 SV=1
578	2	HBG1	P69891	Hemoglobin subunit gamma-1 OS=Homo sapiens GN=HBG1 PE=1 SV=2
579	2	K2C6B	P04259	Keratin, type II cytoskeletal 6B OS=Homo sapiens GN=KRT6B PE=1 SV=5
580	2	A0A0G2JMB2	A0A0G2JMB2	Uncharacterized protein OS=Homo sapiens PE=4 SV=1
581	2	A0A0G2JPD4	A0A0G2JPD4	Uncharacterized protein OS=Homo sapiens PE=4 SV=1
582	2	NDKA	P15531	Nucleoside diphosphate kinase A OS=Homo sapiens GN=NME1 PE=1 SV=1
583	2	B1AHL2	B1AHL2	Fibulin-1 OS=Homo sapiens GN=FBLN1 PE=1 SV=1
584	2	H0YNE9	H0YNE9	Ras-related protein Rab-8B (Fragment) OS=Homo sapiens GN=RAB8B PE=1 SV=1
585	2	POTEJ	P0CG39	POTE ankyrin domain family member J OS=Homo sapiens GN=POTEJ PE=3 SV=1
586	2	A0A075B6L0	A0A075B6L0	Ig lambda-3 chain C regions (Fragment) OS=Homo sapiens GN=IGLC3 PE=1 SV=2
587	2	E7EQR4	E7EQR4	Ezrin OS=Homo sapiens GN=EZR PE=1 SV=3
588	2	E9PPC8	E9PPC8	Serine/threonine-protein phosphatase (Fragment) OS=Homo sapiens GN=PPP3CA PE=1 SV=1
589	2	E7EP32	E7EP32	Guanine nucleotide-binding protein G(I)/G(S)/G(T) subunit beta-2 OS=Homo sapiens GN=GNB2 PE=1 SV=1
590	2	H0Y3Y4	H0Y3Y4	Septin-7 (Fragment) OS=Homo sapiens GN=SEPT7 PE=1 SV=1
591	2	KAPCA	P17612	cAMP-dependent protein kinase catalytic subunit alpha OS=Homo sapiens GN=PRKACA PE=1 SV=2
592	2	E9PGM4	E9PGM4	1,4-alpha-glucan-branching enzyme OS=Homo sapiens GN=GBE1 PE=1 SV=1
593	2	H0YAG8	H0YAG8	Alcohol dehydrogenase class-3 (Fragment) OS=Homo sapiens GN=ADH5 PE=1 SV=1
594	2	KPCB	P05771	Protein kinase C beta type OS=Homo sapiens GN=PRKCB PE=1 SV=4
595	2	J3KNF4	J3KNF4	Copper chaperone for superoxide dismutase OS=Homo sapiens GN=CCS PE=1 SV=1
596	2	NB5R3	P00387	NADH-cytochrome b5 reductase 3 OS=Homo sapiens GN=CYB5R3 PE=1 SV=3
597	2	Q5TB19	Q5TB19	Acidic (Leucine-rich) nuclear phosphoprotein 32 family, member E OS=Homo sapiens GN=ANP32E PE=1 SV=1
598	2	Q5T6H7	Q5T6H7	Xaa-Pro aminopeptidase 1 OS=Homo sapiens GN=XPNPEP1 PE=1 SV=1
599	2	Q5HYI5	Q5HYI5	Putative uncharacterized protein DKFZp313C1541 OS=Homo sapiens GN=DKFZp313C1541 PE=1 SV=1
600	2	Q53F23	Q53F23	HCG14925, isoform CRA_a (Fragment) OS=Homo sapiens GN=TBXAS1 PE=1 SV=1
601	2	M9MML0	M9MML0	Low affinity immunoglobulin gamma Fc region receptor III-A OS=Homo sapiens GN=FCGR3A PE=1 SV=1
602	2	M0R0Y3	M0R0Y3	RuvB-like 2 OS=Homo sapiens GN=RUVBL2 PE=1 SV=1
603	2	K7ESE8	K7ESE8	Bleomycin hydrolase (Fragment) OS=Homo sapiens GN=BLMH PE=1 SV=1
604	2	K7ELA4	K7ELA4	Chromobox protein homolog 1 OS=Homo sapiens GN=CBX1 PE=1 SV=1
605	2	J3QRY4	J3QRY4	26S proteasome non-ATPase regulatory subunit 11 (Fragment) OS=Homo sapiens GN=PSMD11 PE=1 SV=5
606	2	J3QRT5	J3QRT5	Intercellular adhesion molecule 2 OS=Homo sapiens GN=ICAM2 PE=1 SV=1
607	2	J3QQN1	J3QQN1	Proteasome subunit beta type-10 (Fragment) OS=Homo sapiens GN=PSMB10 PE=1 SV=1
608	2	J3KPE3	J3KPE3	Guanine nucleotide-binding protein subunit beta-2-like 1 OS=Homo sapiens GN=GNB2L1 PE=1 SV=1
609	2	J3KNF8	J3KNF8	Cytochrome b5 type B OS=Homo sapiens GN=CYB5B PE=1 SV=1
610	2	I3L378	I3L378	Ketosamine-3-kinase (Fragment) OS=Homo sapiens GN=FN3KRP PE=1 SV=5
611	2	I3L252	I3L252	Protein TKFC (Fragment) OS=Homo sapiens GN=TKFC PE=1 SV=1
612	2	H7C5J5	H7C5J5	Guanine nucleotide-binding protein subunit beta-4 (Fragment) OS=Homo sapiens GN=GNB4 PE=1 SV=1
613	2	H7C003	H7C003	Protein phosphatase 1 regulatory subunit 7 (Fragment) OS=Homo sapiens GN=PPP1R7 PE=1 SV=1
614	2	H7BZY7	H7BZY7	Transmembrane protein 40 (Fragment) OS=Homo sapiens GN=TMEM40 PE=1 SV=1
615	2	H0YG07	H0YG07	Malectin (Fragment) OS=Homo sapiens GN=MLEC PE=1 SV=1
616	2	H0YE29	H0YE29	Rho GTPase-activating protein 1 (Fragment) OS=Homo sapiens GN=ARHGAP1 PE=1 SV=1
617	2	H0YDH9	H0YDH9	Mitogen-activated protein kinase 3 (Fragment) OS=Homo sapiens GN=MAPK3 PE=1 SV=2
618	2	H0YBN9	H0YBN9	Serine/threonine-protein phosphatase 2A catalytic subunit beta isoform (Fragment) OS=Homo sapiens GN=PPP2CB PE=4 SV=1
619	2	H0Y8X4	H0Y8X4	2'-deoxynucleoside 5'-phosphate N-hydrolase 1 (Fragment) OS=Homo sapiens GN=DNPH1 PE=1 SV=1
620	2	H0Y6T8	H0Y6T8	Ras-related protein Rab-18 (Fragment) OS=Homo sapiens GN=RAB18 PE=1 SV=1
621	2	F8WBG8	F8WBG8	Drebrin-like protein OS=Homo sapiens GN=DBNL PE=1 SV=1
622	2	F6XSS0	F6XSS0	Blood group Rh(CE) polypeptide OS=Homo sapiens GN=RHCE PE=4 SV=1
623	2	F5GX11	F5GX11	Proteasome subunit alpha type-1 OS=Homo sapiens GN=PSMA1 PE=1 SV=1
624	2	E9PP21	E9PP21	Cysteine and glycine-rich protein 1 OS=Homo sapiens GN=CSRP1 PE=1 SV=1
625	2	E9PM35	E9PM35	Beta-arrestin-1 (Fragment) OS=Homo sapiens GN=ARRB1 PE=1 SV=5
626	2	E9PHS0	E9PHS0	LanC-like protein 1 (Fragment) OS=Homo sapiens GN=LANCL1 PE=1 SV=1
627	2	E7EX54	E7EX54	Mitogen-activated protein kinase 14 (Fragment) OS=Homo sapiens GN=MAPK14 PE=1 SV=5
628	2	E7EVZ5	E7EVZ5	Prenylcysteine oxidase-like OS=Homo sapiens GN=PCYOX1L PE=1 SV=1
629	2	E7ER45	E7ER45	Maltase-glucoamylase, intestinal OS=Homo sapiens GN=MGAM PE=1 SV=2
630	2	E5RJ48	E5RJ48	Acyl-protein thioesterase 1 (Fragment) OS=Homo sapiens GN=LYPLA1 PE=1 SV=1
631	2	E5RI16	E5RI16	Protein FAM49B (Fragment) OS=Homo sapiens GN=FAM49B PE=1 SV=1
632	2	D6RHJ6	D6RHJ6	Protein JCHAIN (Fragment) OS=Homo sapiens GN=JCHAIN PE=1 SV=1
633	2	D6RFI1	D6RFI1	Drebrin (Fragment) OS=Homo sapiens GN=DBN1 PE=1 SV=1
634	2	C9JTE0	C9JTE0	Myelin-oligodendrocyte glycoprotein OS=Homo sapiens GN=MOG PE=1 SV=1
635	2	B4DIE3	B4DIE3	Protein disulfide-isomerase TMX3 OS=Homo sapiens GN=TMX3 PE=1 SV=1
636	2	A8MRB1	A8MRB1	Protein S100-B OS=Homo sapiens GN=S100B PE=1 SV=1
637	2	A2ACR1	A2ACR1	Proteasome subunit beta type OS=Homo sapiens GN=PSMB9 PE=1 SV=1
638	2	A2A274	A2A274	Aconitate hydratase, mitochondrial OS=Homo sapiens GN=ACO2 PE=1 SV=1
639	2	A0A0A6YYL4	A0A0A6YYL4	Coronin OS=Homo sapiens GN=CORO7-PAM16 PE=3 SV=1
640	2	A0A0A0MS15	A0A0A0MS15	Protein IGHV3-49 (Fragment) OS=Homo sapiens GN=IGHV3-49 PE=1 SV=1
641	2	A0A0A0MQU1	A0A0A0MQU1	Inverted formin-2 (Fragment) OS=Homo sapiens GN=INF2 PE=1 SV=1
642	2	A0A087X0K1	A0A087X0K1	Calcium-binding protein 39 OS=Homo sapiens GN=CAB39 PE=1 SV=1
643	2	FIS1	Q9Y3D6	Mitochondrial fission 1 protein OS=Homo sapiens GN=FIS1 PE=1 SV=2
644	2	NCKP1	Q9Y2A7	Nck-associated protein 1 OS=Homo sapiens GN=NCKAP1 PE=1 SV=1
645	2	ZO2	Q9UDY2	Tight junction protein ZO-2 OS=Homo sapiens GN=TJP2 PE=1 SV=2
646	2	ABRAL	Q9P1F3	Costars family protein ABRACL OS=Homo sapiens GN=ABRACL PE=1 SV=1
647	2	UGGG1	Q9NYU2	UDP-glucose:glycoprotein glucosyltransferase 1 OS=Homo sapiens GN=UGGT1 PE=1 SV=3
648	2	TRML1	Q86YW5	Trem-like transcript 1 protein OS=Homo sapiens GN=TREML1 PE=1 SV=2
649	2	DHB12	Q53GQ0	Very-long-chain 3-oxoacyl-CoA reductase OS=Homo sapiens GN=HSD17B12 PE=1 SV=2
650	2	LASP1	Q14847	LIM and SH3 domain protein 1 OS=Homo sapiens GN=LASP1 PE=1 SV=2
651	2	LBR	Q14739	Lamin-B receptor OS=Homo sapiens GN=LBR PE=1 SV=2
652	2	C1QBP	Q07021	Complement component 1 Q subcomponent-binding protein, mitochondrial OS=Homo sapiens GN=C1QBP PE=1 SV=1
653	2	PLP2	Q04941	Proteolipid protein 2 OS=Homo sapiens GN=PLP2 PE=1 SV=1
654	2	HNRPU	Q00839	Heterogeneous nuclear ribonucleoprotein U OS=Homo sapiens GN=HNRNPU PE=1 SV=6
655	2	PA1B2	P68402	Platelet-activating factor acetylhydrolase IB subunit beta OS=Homo sapiens GN=PAFAH1B2 PE=1 SV=1
656	2	UB2L3	P68036	Ubiquitin-conjugating enzyme E2 L3 OS=Homo sapiens GN=UBE2L3 PE=1 SV=1
657	2	MTPN	P58546	Myotrophin OS=Homo sapiens GN=MTPN PE=1 SV=2
658	2	CRKL	P46109	Crk-like protein OS=Homo sapiens GN=CRKL PE=1 SV=1
659	2	CSK	P41240	Tyrosine-protein kinase CSK OS=Homo sapiens GN=CSK PE=1 SV=1
660	2	ATPG	P36542	ATP synthase subunit gamma, mitochondrial OS=Homo sapiens GN=ATP5C1 PE=1 SV=1
661	2	HSP74	P34932	Heat shock 70 kDa protein 4 OS=Homo sapiens GN=HSPA4 PE=1 SV=4
662	2	ECHM	P30084	Enoyl-CoA hydratase, mitochondrial OS=Homo sapiens GN=ECHS1 PE=1 SV=4
663	2	GNAZ	P19086	Guanine nucleotide-binding protein G(z) subunit alpha OS=Homo sapiens GN=GNAZ PE=2 SV=3
664	2	DEF4	P12838	Neutrophil defensin 4 OS=Homo sapiens GN=DEFA4 PE=1 SV=2
665	2	LAMP1	P11279	Lysosome-associated membrane glycoprotein 1 OS=Homo sapiens GN=LAMP1 PE=1 SV=3
666	2	CAH3	P07451	Carbonic anhydrase 3 OS=Homo sapiens GN=CA3 PE=1 SV=3
667	2	FRIL	P02792	Ferritin light chain OS=Homo sapiens GN=FTL PE=1 SV=2
668	2	HV311	P01772	Ig heavy chain V-III region KOL OS=Homo sapiens PE=1 SV=1
669	2	LV403	P01717	Ig lambda chain V-IV region Hil OS=Homo sapiens PE=1 SV=1
670	2	TGFB1	P01137	Transforming growth factor beta-1 OS=Homo sapiens GN=TGFB1 PE=1 SV=2
671	2	VNN1	O95497	Pantetheinase OS=Homo sapiens GN=VNN1 PE=1 SV=2
672	2	SC22B	O75396	Vesicle-trafficking protein SEC22b OS=Homo sapiens GN=SEC22B PE=1 SV=4

## Sheet: Case 4
N	Protein score	Gene	Uniprot code	Protein name
1	254.36	MYH9	P35579	Myosin-9 OS=Homo sapiens GN=MYH9 PE=1 SV=4
2	253.22	Q5HY54	Q5HY54	Filamin-A OS=Homo sapiens GN=FLNA PE=1 SV=1
3	251.04	SPTA1	P02549	Spectrin alpha chain, erythrocytic 1 OS=Homo sapiens GN=SPTA1 PE=1 SV=5
4	229.85	TLN1	Q9Y490	Talin-1 OS=Homo sapiens GN=TLN1 PE=1 SV=3
5	210.25	SPTB1	P11277	Spectrin beta chain, erythrocytic OS=Homo sapiens GN=SPTB PE=1 SV=5
6	124.7	A0A087WVQ6	A0A087WVQ6	Clathrin heavy chain OS=Homo sapiens GN=CLTC PE=1 SV=1
7	117.91	FINC	P02751	Fibronectin OS=Homo sapiens GN=FN1 PE=1 SV=4
8	116.58	ACTN1	P12814	Alpha-actinin-1 OS=Homo sapiens GN=ACTN1 PE=1 SV=2
9	115.08	VINC	P18206	Vinculin OS=Homo sapiens GN=VCL PE=1 SV=4
10	111.52	TSP1	P07996	Thrombospondin-1 OS=Homo sapiens GN=THBS1 PE=1 SV=2
11	96.66	ANK1	P16157	Ankyrin-1 OS=Homo sapiens GN=ANK1 PE=1 SV=3
12	82.84	ALBU	P02768	Serum albumin OS=Homo sapiens GN=ALB PE=1 SV=2
13	76.54	F13A	P00488	Coagulation factor XIII A chain OS=Homo sapiens GN=F13A1 PE=1 SV=4
14	75.35	ITA2B	P08514	Integrin alpha-IIb OS=Homo sapiens GN=ITGA2B PE=1 SV=3
15	72.12	E7EQB2	E7EQB2	Lactotransferrin (Fragment) OS=Homo sapiens GN=LTF PE=1 SV=1
16	69.33	A2MG	P01023	Alpha-2-macroglobulin OS=Homo sapiens GN=A2M PE=1 SV=3
17	64.57	PLSL	P13796	Plastin-2 OS=Homo sapiens GN=LCP1 PE=1 SV=6
18	64.45	FIBB	P02675	Fibrinogen beta chain OS=Homo sapiens GN=FGB PE=1 SV=2
19	64.34	HBB	P68871	Hemoglobin subunit beta OS=Homo sapiens GN=HBB PE=1 SV=2
20	59.96	ACTG	P63261	Actin, cytoplasmic 2 OS=Homo sapiens GN=ACTG1 PE=1 SV=1
21	59.8	URP2	Q86UX7	Fermitin family homolog 3 OS=Homo sapiens GN=FERMT3 PE=1 SV=1
22	59.64	CATA	P04040	Catalase OS=Homo sapiens GN=CAT PE=1 SV=3
23	59.6	C9JEU5	C9JEU5	Fibrinogen gamma chain OS=Homo sapiens GN=FGG PE=1 SV=1
24	59.36	ITB3	P05106	Integrin beta-3 OS=Homo sapiens GN=ITGB3 PE=1 SV=2
25	57.9	FIBA	P02671	Fibrinogen alpha chain OS=Homo sapiens GN=FGA PE=1 SV=2
26	57.6	TERA	P55072	Transitional endoplasmic reticulum ATPase OS=Homo sapiens GN=VCP PE=1 SV=4
27	56.75	PLMN	P00747	Plasminogen OS=Homo sapiens GN=PLG PE=1 SV=2
28	56.04	ACTN4	O43707	Alpha-actinin-4 OS=Homo sapiens GN=ACTN4 PE=1 SV=2
29	55.53	MMRN1	Q13201	Multimerin-1 OS=Homo sapiens GN=MMRN1 PE=1 SV=3
30	54.72	B3AT	P02730	Band 3 anion transport protein OS=Homo sapiens GN=SLC4A1 PE=1 SV=3
31	54.29	KPYM	P14618	Pyruvate kinase PKM OS=Homo sapiens GN=PKM PE=1 SV=4
32	53.53	VWF	P04275	von Willebrand factor OS=Homo sapiens GN=VWF PE=1 SV=4
33	53.37	GRP78	P11021	78 kDa glucose-regulated protein OS=Homo sapiens GN=HSPA5 PE=1 SV=2
34	53.22	HS90A	P07900	Heat shock protein HSP 90-alpha OS=Homo sapiens GN=HSP90AA1 PE=1 SV=5
35	52.28	ITAM	P11215	Integrin alpha-M OS=Homo sapiens GN=ITGAM PE=1 SV=2
36	51.73	A0A0A0MT01	A0A0A0MT01	Gelsolin OS=Homo sapiens GN=GSN PE=1 SV=1
37	51.01	MMP9	P14780	Matrix metalloproteinase-9 OS=Homo sapiens GN=MMP9 PE=1 SV=3
38	50.26	WDR1	O75083	WD repeat-containing protein 1 OS=Homo sapiens GN=WDR1 PE=1 SV=4
39	49.69	PERM	P05164	Myeloperoxidase OS=Homo sapiens GN=MPO PE=1 SV=1
40	49.64	CAN1	P07384	Calpain-1 catalytic subunit OS=Homo sapiens GN=CAPN1 PE=1 SV=1
41	47.6	TBB1	Q9H4B7	Tubulin beta-1 chain OS=Homo sapiens GN=TUBB1 PE=1 SV=1
42	47.4	HBA	P69905	Hemoglobin subunit alpha OS=Homo sapiens GN=HBA1 PE=1 SV=2
43	46.72	K2C1	P04264	Keratin, type II cytoskeletal 1 OS=Homo sapiens GN=KRT1 PE=1 SV=6
44	45.72	GDIA	P31150	Rab GDP dissociation inhibitor alpha OS=Homo sapiens GN=GDI1 PE=1 SV=2
45	45.04	ATPB	P06576	ATP synthase subunit beta, mitochondrial OS=Homo sapiens GN=ATP5B PE=1 SV=3
46	44.5	SBP1	Q13228	Selenium-binding protein 1 OS=Homo sapiens GN=SELENBP1 PE=1 SV=2
47	44.12	CAP1	Q01518	Adenylyl cyclase-associated protein 1 OS=Homo sapiens GN=CAP1 PE=1 SV=5
48	43.51	EPB42	P16452	Erythrocyte membrane protein band 4.2 OS=Homo sapiens GN=EPB42 PE=1 SV=3
49	43.08	HSP7C	P11142	Heat shock cognate 71 kDa protein OS=Homo sapiens GN=HSPA8 PE=1 SV=1
50	42.79	F5H5D3	F5H5D3	Tubulin alpha-1C chain OS=Homo sapiens GN=TUBA1C PE=1 SV=1
51	42.38	ITA6	P23229	Integrin alpha-6 OS=Homo sapiens GN=ITGA6 PE=1 SV=5
52	42.33	ENPL	P14625	Endoplasmin OS=Homo sapiens GN=HSP90B1 PE=1 SV=1
53	42.15	ENOA	P06733	Alpha-enolase OS=Homo sapiens GN=ENO1 PE=1 SV=2
54	42.11	HXK1	P19367	Hexokinase-1 OS=Homo sapiens GN=HK1 PE=1 SV=3
55	41.66	G6PD	P11413	Glucose-6-phosphate 1-dehydrogenase OS=Homo sapiens GN=G6PD PE=1 SV=4
56	41.63	GANAB	Q14697	Neutral alpha-glucosidase AB OS=Homo sapiens GN=GANAB PE=1 SV=3
57	41.41	PDIA1	P07237	Protein disulfide-isomerase OS=Homo sapiens GN=P4HB PE=1 SV=3
58	40.87	ALDOA	P04075	Fructose-bisphosphate aldolase A OS=Homo sapiens GN=ALDOA PE=1 SV=2
59	40.16	PGK1	P00558	Phosphoglycerate kinase 1 OS=Homo sapiens GN=PGK1 PE=1 SV=3
60	40	TBB4B	P68371	Tubulin beta-4B chain OS=Homo sapiens GN=TUBB4B PE=1 SV=1
61	39.94	CH60	P10809	60 kDa heat shock protein, mitochondrial OS=Homo sapiens GN=HSPD1 PE=1 SV=2
62	39.76	PDIA3	P30101	Protein disulfide-isomerase A3 OS=Homo sapiens GN=PDIA3 PE=1 SV=4
63	39.53	K1C10	P13645	Keratin, type I cytoskeletal 10 OS=Homo sapiens GN=KRT10 PE=1 SV=6
64	39.23	TCPQ	P50990	T-complex protein 1 subunit theta OS=Homo sapiens GN=CCT8 PE=1 SV=4
65	38.17	TKT	P29401	Transketolase OS=Homo sapiens GN=TKT PE=1 SV=3
66	38.03	ARP3	P61158	Actin-related protein 3 OS=Homo sapiens GN=ACTR3 PE=1 SV=3
67	37.7	ANXA6	P08133	Annexin A6 OS=Homo sapiens GN=ANXA6 PE=1 SV=3
68	37.17	A0A075B738	A0A075B738	Platelet endothelial cell adhesion molecule OS=Homo sapiens GN=PECAM1 PE=1 SV=1
69	35.26	TCPB	P78371	T-complex protein 1 subunit beta OS=Homo sapiens GN=CCT2 PE=1 SV=4
70	34.78	ATPA	P25705	ATP synthase subunit alpha, mitochondrial OS=Homo sapiens GN=ATP5A1 PE=1 SV=1
71	34.63	1433E	P62258	14-3-3 protein epsilon OS=Homo sapiens GN=YWHAE PE=1 SV=1
72	34.03	A0A0A0MTH3	A0A0A0MTH3	Integrin-linked protein kinase OS=Homo sapiens GN=ILK PE=1 SV=1
73	33.89	LDHB	P07195	L-lactate dehydrogenase B chain OS=Homo sapiens GN=LDHB PE=1 SV=2
74	33.74	AT2A3	Q93084	Sarcoplasmic/endoplasmic reticulum calcium ATPase 3 OS=Homo sapiens GN=ATP2A3 PE=1 SV=2
75	33.68	UBA1	P22314	Ubiquitin-like modifier-activating enzyme 1 OS=Homo sapiens GN=UBA1 PE=1 SV=3
76	33.65	A0A0A0MRJ7	A0A0A0MRJ7	Coagulation factor V OS=Homo sapiens GN=F5 PE=1 SV=1
77	33.46	IQGA2	Q13576	Ras GTPase-activating-like protein IQGAP2 OS=Homo sapiens GN=IQGAP2 PE=1 SV=4
78	33.34	Q5VZU9	Q5VZU9	Tripeptidyl-peptidase 2 OS=Homo sapiens GN=TPP2 PE=1 SV=1
79	33.31	A0A087WWS7	A0A087WWS7	Syntaxin-binding protein 2 OS=Homo sapiens GN=STXBP2 PE=1 SV=1
80	33.09	ITB2	P05107	Integrin beta-2 OS=Homo sapiens GN=ITGB2 PE=1 SV=2
81	32.84	LKHA4	P09960	Leukotriene A-4 hydrolase OS=Homo sapiens GN=LTA4H PE=1 SV=2
82	32.8	CAH1	P00915	Carbonic anhydrase 1 OS=Homo sapiens GN=CA1 PE=1 SV=2
83	32.7	TCPE	P48643	T-complex protein 1 subunit epsilon OS=Homo sapiens GN=CCT5 PE=1 SV=1
84	32.1	PNPH	P00491	Purine nucleoside phosphorylase OS=Homo sapiens GN=PNP PE=1 SV=2
85	31.61	VIME	P08670	Vimentin OS=Homo sapiens GN=VIM PE=1 SV=4
86	31.57	ITB1	P05556	Integrin beta-1 OS=Homo sapiens GN=ITGB1 PE=1 SV=2
87	31.02	MOES	P26038	Moesin OS=Homo sapiens GN=MSN PE=1 SV=3
88	30.99	PYGB	P11216	Glycogen phosphorylase, brain form OS=Homo sapiens GN=PYGB PE=1 SV=5
89	30.93	ILEU	P30740	Leukocyte elastase inhibitor OS=Homo sapiens GN=SERPINB1 PE=1 SV=1
90	30.27	PRDX2	P32119	Peroxiredoxin-2 OS=Homo sapiens GN=PRDX2 PE=1 SV=5
91	30.03	RINI	P13489	Ribonuclease inhibitor OS=Homo sapiens GN=RNH1 PE=1 SV=2
92	30	CALR	P27797	Calreticulin OS=Homo sapiens GN=CALR PE=1 SV=1
93	29.87	A1AT	P01009	Alpha-1-antitrypsin OS=Homo sapiens GN=SERPINA1 PE=1 SV=3
94	29.87	GNAI2	P04899	Guanine nucleotide-binding protein G(i) subunit alpha-2 OS=Homo sapiens GN=GNAI2 PE=1 SV=3
95	29.66	LDHA	P00338	L-lactate dehydrogenase A chain OS=Homo sapiens GN=LDHA PE=1 SV=2
96	29.25	ANXA3	P12429	Annexin A3 OS=Homo sapiens GN=ANXA3 PE=1 SV=3
97	29.24	A0A0G2JIW1	A0A0G2JIW1	Heat shock 70 kDa protein 1B OS=Homo sapiens GN=HSPA1B PE=1 SV=1
98	29.12	TCPA	P17987	T-complex protein 1 subunit alpha OS=Homo sapiens GN=TCP1 PE=1 SV=1
99	29.1	41	P11171	Protein 4.1 OS=Homo sapiens GN=EPB41 PE=1 SV=4
100	29.01	UN13D	Q70J99	Protein unc-13 homolog D OS=Homo sapiens GN=UNC13D PE=1 SV=1
101	29.01	COR1A	P31146	Coronin-1A OS=Homo sapiens GN=CORO1A PE=1 SV=4
102	29	PRDX6	P30041	Peroxiredoxin-6 OS=Homo sapiens GN=PRDX6 PE=1 SV=3
103	28.76	AL1A1	P00352	Retinal dehydrogenase 1 OS=Homo sapiens GN=ALDH1A1 PE=1 SV=2
104	28	CAH2	P00918	Carbonic anhydrase 2 OS=Homo sapiens GN=CA2 PE=1 SV=2
105	27.96	K1C9	P35527	Keratin, type I cytoskeletal 9 OS=Homo sapiens GN=KRT9 PE=1 SV=3
106	27.91	G3P	P04406	Glyceraldehyde-3-phosphate dehydrogenase OS=Homo sapiens GN=GAPDH PE=1 SV=3
107	27.11	CLIC1	O00299	Chloride intracellular channel protein 1 OS=Homo sapiens GN=CLIC1 PE=1 SV=4
108	27	GDIB	P50395	Rab GDP dissociation inhibitor beta OS=Homo sapiens GN=GDI2 PE=1 SV=2
109	26.57	TPM4	P67936	Tropomyosin alpha-4 chain OS=Homo sapiens GN=TPM4 PE=1 SV=3
110	26.44	IMB1	Q14974	Importin subunit beta-1 OS=Homo sapiens GN=KPNB1 PE=1 SV=2
111	26.13	LOX12	P18054	Arachidonate 12-lipoxygenase, 12S-type OS=Homo sapiens GN=ALOX12 PE=1 SV=4
112	25.91	PARVB	Q9HBI1	Beta-parvin OS=Homo sapiens GN=PARVB PE=1 SV=1
113	25.89	ARP2	P61160	Actin-related protein 2 OS=Homo sapiens GN=ACTR2 PE=1 SV=1
114	25.81	TCPZ	P40227	T-complex protein 1 subunit zeta OS=Homo sapiens GN=CCT6A PE=1 SV=3
115	25.63	B1AK88	B1AK88	Capping protein (Actin filament) muscle Z-line, beta, isoform CRA_d OS=Homo sapiens GN=CAPZB PE=1 SV=1
116	25.48	STOM	P27105	Erythrocyte band 7 integral membrane protein OS=Homo sapiens GN=STOM PE=1 SV=3
117	25.47	1433Z	P63104	14-3-3 protein zeta/delta OS=Homo sapiens GN=YWHAZ PE=1 SV=1
118	25.15	SRC	P12931	Proto-oncogene tyrosine-protein kinase Src OS=Homo sapiens GN=SRC PE=1 SV=3
119	25.13	A0A0A0MTS2	A0A0A0MTS2	Glucose-6-phosphate isomerase (Fragment) OS=Homo sapiens GN=GPI PE=1 SV=1
120	24.92	2AAA	P30153	Serine/threonine-protein phosphatase 2A 65 kDa regulatory subunit A alpha isoform OS=Homo sapiens GN=PPP2R1A PE=1 SV=4
121	24.91	IDHP	P48735	Isocitrate dehydrogenase [NADP], mitochondrial OS=Homo sapiens GN=IDH2 PE=1 SV=2
122	24.91	TGM2	P21980	Protein-glutamine gamma-glutamyltransferase 2 OS=Homo sapiens GN=TGM2 PE=1 SV=2
123	24.53	GPDM	P43304	Glycerol-3-phosphate dehydrogenase, mitochondrial OS=Homo sapiens GN=GPD2 PE=1 SV=3
124	24.52	J3QLD9	J3QLD9	Flotillin-2 OS=Homo sapiens GN=FLOT2 PE=1 SV=1
125	24.51	ANXA1	P04083	Annexin A1 OS=Homo sapiens GN=ANXA1 PE=1 SV=2
126	24.45	G8JLD5	G8JLD5	Dynamin-1-like protein OS=Homo sapiens GN=DNM1L PE=1 SV=1
127	24.39	HBD	P02042	Hemoglobin subunit delta OS=Homo sapiens GN=HBD PE=1 SV=2
128	24.38	GSTO1	P78417	Glutathione S-transferase omega-1 OS=Homo sapiens GN=GSTO1 PE=1 SV=2
129	24.23	TPIS	P60174	Triosephosphate isomerase OS=Homo sapiens GN=TPI1 PE=1 SV=3
130	24.09	HEM2	P13716	Delta-aminolevulinic acid dehydratase OS=Homo sapiens GN=ALAD PE=1 SV=1
131	24.04	CALX	P27824	Calnexin OS=Homo sapiens GN=CANX PE=1 SV=2
132	24	MDHM	P40926	Malate dehydrogenase, mitochondrial OS=Homo sapiens GN=MDH2 PE=1 SV=3
133	23.98	PMGE	P07738	Bisphosphoglycerate mutase OS=Homo sapiens GN=BPGM PE=1 SV=2
134	23.51	TALDO	P37837	Transaldolase OS=Homo sapiens GN=TALDO1 PE=1 SV=2
135	23.16	B4DUR8	B4DUR8	T-complex protein 1 subunit gamma OS=Homo sapiens GN=CCT3 PE=1 SV=1
136	23.08	TCPH	Q99832	T-complex protein 1 subunit eta OS=Homo sapiens GN=CCT7 PE=1 SV=2
137	23.04	PTN6	P29350	Tyrosine-protein phosphatase non-receptor type 6 OS=Homo sapiens GN=PTPN6 PE=1 SV=1
138	22.83	A0A0G2JNK4	A0A0G2JNK4	Uncharacterized protein OS=Homo sapiens PE=1 SV=1
139	22.69	TCPD	P50991	T-complex protein 1 subunit delta OS=Homo sapiens GN=CCT4 PE=1 SV=4
140	22.51	RPN1	P04843	Dolichyl-diphosphooligosaccharide--protein glycosyltransferase subunit 1 OS=Homo sapiens GN=RPN1 PE=1 SV=1
141	22.46	ARPC2	O15144	Actin-related protein 2/3 complex subunit 2 OS=Homo sapiens GN=ARPC2 PE=1 SV=1
142	22.34	X6RJP6	X6RJP6	Transgelin-2 (Fragment) OS=Homo sapiens GN=TAGLN2 PE=1 SV=1
143	22.16	HS90B	P08238	Heat shock protein HSP 90-beta OS=Homo sapiens GN=HSP90AB1 PE=1 SV=4
144	22.01	FLOT1	O75955	Flotillin-1 OS=Homo sapiens GN=FLOT1 PE=1 SV=3
145	22	PDIA6	Q15084	Protein disulfide-isomerase A6 OS=Homo sapiens GN=PDIA6 PE=1 SV=1
146	22	PGAM1	P18669	Phosphoglycerate mutase 1 OS=Homo sapiens GN=PGAM1 PE=1 SV=2
147	21.89	DHB4	P51659	Peroxisomal multifunctional enzyme type 2 OS=Homo sapiens GN=HSD17B4 PE=1 SV=3
148	21.86	Q5R349	Q5R349	P-selectin (Fragment) OS=Homo sapiens GN=SELP PE=1 SV=2
149	21.62	LIMS1	P48059	LIM and senescent cell antigen-like-containing domain protein 1 OS=Homo sapiens GN=LIMS1 PE=1 SV=4
150	21.57	IF4A1	P60842	Eukaryotic initiation factor 4A-I OS=Homo sapiens GN=EIF4A1 PE=1 SV=1
151	21.28	GRP75	P38646	Stress-70 protein, mitochondrial OS=Homo sapiens GN=HSPA9 PE=1 SV=2
152	21.26	RB27B	O00194	Ras-related protein Rab-27B OS=Homo sapiens GN=RAB27B PE=1 SV=4
153	21.2	STIP1	P31948	Stress-induced-phosphoprotein 1 OS=Homo sapiens GN=STIP1 PE=1 SV=1
154	20.98	VDAC1	P21796	Voltage-dependent anion-selective channel protein 1 OS=Homo sapiens GN=VDAC1 PE=1 SV=2
155	20.97	Q5HYB6	Q5HYB6	Epididymis luminal protein 189 OS=Homo sapiens GN=DKFZp686J1372 PE=1 SV=1
156	20.95	SNAA	P54920	Alpha-soluble NSF attachment protein OS=Homo sapiens GN=NAPA PE=1 SV=3
157	20.78	BLVRB	P30043	Flavin reductase (NADPH) OS=Homo sapiens GN=BLVRB PE=1 SV=3
158	20.77	Q53F23	Q53F23	HCG14925, isoform CRA_a (Fragment) OS=Homo sapiens GN=TBXAS1 PE=1 SV=1
159	20.76	PUR9	P31939	Bifunctional purine biosynthesis protein PURH OS=Homo sapiens GN=ATIC PE=1 SV=3
160	20.72	B1AMS2	B1AMS2	Septin 6, isoform CRA_b OS=Homo sapiens GN=SEPT6 PE=1 SV=1
161	20.56	C9JIF9	C9JIF9	Acylamino-acid-releasing enzyme OS=Homo sapiens GN=APEH PE=1 SV=1
162	20.47	AT2A2	P16615	Sarcoplasmic/endoplasmic reticulum calcium ATPase 2 OS=Homo sapiens GN=ATP2A2 PE=1 SV=1
163	20.41	PSME1	Q06323	Proteasome activator complex subunit 1 OS=Homo sapiens GN=PSME1 PE=1 SV=1
164	20.4	PRPS1	P60891	Ribose-phosphate pyrophosphokinase 1 OS=Homo sapiens GN=PRPS1 PE=1 SV=2
165	20.19	SAHH	P23526	Adenosylhomocysteinase OS=Homo sapiens GN=AHCY PE=1 SV=4
166	20.12	PRDX1	Q06830	Peroxiredoxin-1 OS=Homo sapiens GN=PRDX1 PE=1 SV=1
167	20.04	CAZA1	P52907	F-actin-capping protein subunit alpha-1 OS=Homo sapiens GN=CAPZA1 PE=1 SV=3
168	20.02	G3V1A4	G3V1A4	Cofilin 1 (Non-muscle), isoform CRA_a OS=Homo sapiens GN=CFL1 PE=1 SV=1
169	20	RAP1B	P61224	Ras-related protein Rap-1b OS=Homo sapiens GN=RAP1B PE=1 SV=1
170	19.86	RSU1	Q15404	Ras suppressor protein 1 OS=Homo sapiens GN=RSU1 PE=1 SV=3
171	19.76	EF1A3	Q5VTE0	Putative elongation factor 1-alpha-like 3 OS=Homo sapiens GN=EEF1A1P5 PE=5 SV=1
172	19.63	UBP5	P45974	Ubiquitin carboxyl-terminal hydrolase 5 OS=Homo sapiens GN=USP5 PE=1 SV=2
173	19.53	PLEK	P08567	Pleckstrin OS=Homo sapiens GN=PLEK PE=1 SV=3
174	19.48	GSTP1	P09211	Glutathione S-transferase P OS=Homo sapiens GN=GSTP1 PE=1 SV=2
175	19.41	PGH1	P23219	Prostaglandin G/H synthase 1 OS=Homo sapiens GN=PTGS1 PE=1 SV=2
176	19.38	6PGD	P52209	6-phosphogluconate dehydrogenase, decarboxylating OS=Homo sapiens GN=PGD PE=1 SV=3
177	19.35	A0A0C4DH83	A0A0C4DH83	EH domain-containing protein 3 OS=Homo sapiens GN=EHD3 PE=1 SV=1
178	19.32	CAND1	Q86VP6	Cullin-associated NEDD8-dissociated protein 1 OS=Homo sapiens GN=CAND1 PE=1 SV=2
179	19.3	G8JLA2	G8JLA2	Myosin light polypeptide 6 OS=Homo sapiens GN=MYL6 PE=1 SV=1
180	19.2	PHB	P35232	Prohibitin OS=Homo sapiens GN=PHB PE=1 SV=1
181	18.92	ACTZ	P61163	Alpha-centractin OS=Homo sapiens GN=ACTR1A PE=1 SV=1
182	18.9	CLUS	P10909	Clusterin OS=Homo sapiens GN=CLU PE=1 SV=1
183	18.67	ANXA5	P08758	Annexin A5 OS=Homo sapiens GN=ANXA5 PE=1 SV=2
184	18.62	PYGL	P06737	Glycogen phosphorylase, liver form OS=Homo sapiens GN=PYGL PE=1 SV=4
185	18.57	AACT	P01011	Alpha-1-antichymotrypsin OS=Homo sapiens GN=SERPINA3 PE=1 SV=2
186	18.54	VDAC3	Q9Y277	Voltage-dependent anion-selective channel protein 3 OS=Homo sapiens GN=VDAC3 PE=1 SV=1
187	18.47	K22E	P35908	Keratin, type II cytoskeletal 2 epidermal OS=Homo sapiens GN=KRT2 PE=1 SV=2
188	18.32	UBP14	P54578	Ubiquitin carboxyl-terminal hydrolase 14 OS=Homo sapiens GN=USP14 PE=1 SV=3
189	18.09	PLEC	Q15149	Plectin OS=Homo sapiens GN=PLEC PE=1 SV=3
190	18	H0Y3Y4	H0Y3Y4	Septin-7 (Fragment) OS=Homo sapiens GN=SEPT7 PE=1 SV=1
191	18	PPIA	P62937	Peptidyl-prolyl cis-trans isomerase A OS=Homo sapiens GN=PPIA PE=1 SV=2
192	17.92	HPRT	P00492	Hypoxanthine-guanine phosphoribosyltransferase OS=Homo sapiens GN=HPRT1 PE=1 SV=2
193	17.83	DDI2	Q5TDH0	Protein DDI1 homolog 2 OS=Homo sapiens GN=DDI2 PE=1 SV=1
194	17.65	ARC1B	O15143	Actin-related protein 2/3 complex subunit 1B OS=Homo sapiens GN=ARPC1B PE=1 SV=3
195	17.59	1433T	P27348	14-3-3 protein theta OS=Homo sapiens GN=YWHAQ PE=1 SV=1
196	17.51	VATA	P38606	V-type proton ATPase catalytic subunit A OS=Homo sapiens GN=ATP6V1A PE=1 SV=2
197	17.5	ACADV	P49748	Very long-chain specific acyl-CoA dehydrogenase, mitochondrial OS=Homo sapiens GN=ACADVL PE=1 SV=1
198	17.43	Q32Q12	Q32Q12	Nucleoside diphosphate kinase OS=Homo sapiens GN=NME1-NME2 PE=1 SV=1
199	17.36	ADDB	P35612	Beta-adducin OS=Homo sapiens GN=ADD2 PE=1 SV=3
200	17.23	GDIR2	P52566	Rho GDP-dissociation inhibitor 2 OS=Homo sapiens GN=ARHGDIB PE=1 SV=3
201	17.2	F5H0W4	F5H0W4	Bridging integrator 2 OS=Homo sapiens GN=BIN2 PE=1 SV=1
202	17.09	CO3	P01024	Complement C3 OS=Homo sapiens GN=C3 PE=1 SV=2
203	17.02	PGM1	P36871	Phosphoglucomutase-1 OS=Homo sapiens GN=PGM1 PE=1 SV=3
204	16.9	E7EP32	E7EP32	Guanine nucleotide-binding protein G(I)/G(S)/G(T) subunit beta-2 OS=Homo sapiens GN=GNB2 PE=1 SV=1
205	16.88	LMNB1	P20700	Lamin-B1 OS=Homo sapiens GN=LMNB1 PE=1 SV=2
206	16.86	PARK7	Q99497	Protein deglycase DJ-1 OS=Homo sapiens GN=PARK7 PE=1 SV=2
207	16.76	A0A0C4DGQ5	A0A0C4DGQ5	Calpain small subunit 1 OS=Homo sapiens GN=CAPNS1 PE=1 SV=1
208	16.72	ECHA	P40939	Trifunctional enzyme subunit alpha, mitochondrial OS=Homo sapiens GN=HADHA PE=1 SV=2
209	16.66	TYPH	P19971	Thymidine phosphorylase OS=Homo sapiens GN=TYMP PE=1 SV=2
210	16.57	E7EUC7	E7EUC7	UTP--glucose-1-phosphate uridylyltransferase OS=Homo sapiens GN=UGP2 PE=1 SV=1
211	16.51	RAB1B	Q9H0U4	Ras-related protein Rab-1B OS=Homo sapiens GN=RAB1B PE=1 SV=1
212	16.47	COR1C	Q9ULV4	Coronin-1C OS=Homo sapiens GN=CORO1C PE=1 SV=1
213	16.28	PP1A	P62136	Serine/threonine-protein phosphatase PP1-alpha catalytic subunit OS=Homo sapiens GN=PPP1CA PE=1 SV=1
214	16.23	AP2A1	O95782	AP-2 complex subunit alpha-1 OS=Homo sapiens GN=AP2A1 PE=1 SV=3
215	16.04	H0YM70	H0YM70	Proteasome activator complex subunit 2 OS=Homo sapiens GN=PSME2 PE=1 SV=1
216	16	TBA4A	P68366	Tubulin alpha-4A chain OS=Homo sapiens GN=TUBA4A PE=1 SV=1
217	16	CAZA2	P47755	F-actin-capping protein subunit alpha-2 OS=Homo sapiens GN=CAPZA2 PE=1 SV=3
218	16	J3QRS3	J3QRS3	Myosin regulatory light chain 12A OS=Homo sapiens GN=MYL12A PE=1 SV=1
219	16	VDAC2	P45880	Voltage-dependent anion-selective channel protein 2 OS=Homo sapiens GN=VDAC2 PE=1 SV=2
220	15.86	PDC6I	Q8WUM4	Programmed cell death 6-interacting protein OS=Homo sapiens GN=PDCD6IP PE=1 SV=1
221	15.72	VASP	P50552	Vasodilator-stimulated phosphoprotein OS=Homo sapiens GN=VASP PE=1 SV=3
222	15.66	MDHC	P40925	Malate dehydrogenase, cytoplasmic OS=Homo sapiens GN=MDH1 PE=1 SV=4
223	15.62	ARF3	P61204	ADP-ribosylation factor 3 OS=Homo sapiens GN=ARF3 PE=1 SV=2
224	15.61	VPS35	Q96QK1	Vacuolar protein sorting-associated protein 35 OS=Homo sapiens GN=VPS35 PE=1 SV=2
225	15.54	1433F	Q04917	14-3-3 protein eta OS=Homo sapiens GN=YWHAH PE=1 SV=4
226	15.5	A2AP	P08697	Alpha-2-antiplasmin OS=Homo sapiens GN=SERPINF2 PE=1 SV=3
227	15.47	RAB5C	P51148	Ras-related protein Rab-5C OS=Homo sapiens GN=RAB5C PE=1 SV=2
228	15.44	SDPR	O95810	Serum deprivation-response protein OS=Homo sapiens GN=SDPR PE=1 SV=3
229	15.43	EF2	P13639	Elongation factor 2 OS=Homo sapiens GN=EEF2 PE=1 SV=4
230	15.4	BIEA	P53004	Biliverdin reductase A OS=Homo sapiens GN=BLVRA PE=1 SV=2
231	15.36	ERP44	Q9BS26	Endoplasmic reticulum resident protein 44 OS=Homo sapiens GN=ERP44 PE=1 SV=1
232	15.31	CYFP1	Q7L576	Cytoplasmic FMR1-interacting protein 1 OS=Homo sapiens GN=CYFIP1 PE=1 SV=1
233	15.21	ACLY	P53396	ATP-citrate synthase OS=Homo sapiens GN=ACLY PE=1 SV=3
234	15.2	1A34	P30453	HLA class I histocompatibility antigen, A-34 alpha chain OS=Homo sapiens GN=HLA-A PE=1 SV=1
235	14.95	GNAQ	P50148	Guanine nucleotide-binding protein G(q) subunit alpha OS=Homo sapiens GN=GNAQ PE=1 SV=4
236	14.89	RAB14	P61106	Ras-related protein Rab-14 OS=Homo sapiens GN=RAB14 PE=1 SV=4
237	14.79	EFTU	P49411	Elongation factor Tu, mitochondrial OS=Homo sapiens GN=TUFM PE=1 SV=2
238	14.66	A0A087WVC6	A0A087WVC6	Protein-tyrosine-phosphatase OS=Homo sapiens GN=PTPRJ PE=1 SV=1
239	14.65	H7BYY1	H7BYY1	Tropomyosin 1 (Alpha), isoform CRA_m OS=Homo sapiens GN=TPM1 PE=1 SV=1
240	14.61	Q5T9B7	Q5T9B7	Adenylate kinase isoenzyme 1 OS=Homo sapiens GN=AK1 PE=1 SV=1
241	14.53	B4DJV2	B4DJV2	Citrate synthase OS=Homo sapiens GN=CS PE=1 SV=1
242	14.47	PDIA4	P13667	Protein disulfide-isomerase A4 OS=Homo sapiens GN=PDIA4 PE=1 SV=2
243	14.43	1433B	P31946	14-3-3 protein beta/alpha OS=Homo sapiens GN=YWHAB PE=1 SV=3
244	14.3	E7EV99	E7EV99	Alpha-adducin OS=Homo sapiens GN=ADD1 PE=1 SV=1
245	14.23	A0A0C4DFU2	A0A0C4DFU2	Superoxide dismutase OS=Homo sapiens GN=SOD2 PE=1 SV=1
246	14.23	X6R8F3	X6R8F3	Neutrophil gelatinase-associated lipocalin OS=Homo sapiens GN=LCN2 PE=1 SV=1
247	14.21	E7EV71	E7EV71	Latent-transforming growth factor beta-binding protein 1 OS=Homo sapiens GN=LTBP1 PE=1 SV=2
248	14.15	F8WCF6	F8WCF6	Protein ARPC4-TTLL3 OS=Homo sapiens GN=ARPC4-TTLL3 PE=4 SV=1
249	14.11	RHOA	P61586	Transforming protein RhoA OS=Homo sapiens GN=RHOA PE=1 SV=1
250	14.05	E7EU05	E7EU05	Platelet glycoprotein 4 (Fragment) OS=Homo sapiens GN=CD36 PE=1 SV=2
251	14.04	EM55	Q00013	55 kDa erythrocyte membrane protein OS=Homo sapiens GN=MPP1 PE=1 SV=2
252	14.03	PGM2	Q96G03	Phosphoglucomutase-2 OS=Homo sapiens GN=PGM2 PE=1 SV=4
253	14	PROF1	P07737	Profilin-1 OS=Homo sapiens GN=PFN1 PE=1 SV=2
254	13.85	GSHR	P00390	Glutathione reductase, mitochondrial OS=Homo sapiens GN=GSR PE=1 SV=2
255	13.74	A0A0C4DFN3	A0A0C4DFN3	Monoglyceride lipase OS=Homo sapiens GN=MGLL PE=1 SV=1
256	13.72	AP1B1	Q10567	AP-1 complex subunit beta-1 OS=Homo sapiens GN=AP1B1 PE=1 SV=2
257	13.69	TRFE	P02787	Serotransferrin OS=Homo sapiens GN=TF PE=1 SV=3
258	13.67	A0A0C4DGZ8	A0A0C4DGZ8	Glycoprotein Ib (Platelet), alpha polypeptide OS=Homo sapiens GN=GP1BA PE=1 SV=1
259	13.61	BPI	P17213	Bactericidal permeability-increasing protein OS=Homo sapiens GN=BPI PE=1 SV=4
260	13.35	GTR1	P11166	Solute carrier family 2, facilitated glucose transporter member 1 OS=Homo sapiens GN=SLC2A1 PE=1 SV=2
261	13.33	HPT	P00738	Haptoglobin OS=Homo sapiens GN=HP PE=1 SV=1
262	13.08	IDHC	O75874	Isocitrate dehydrogenase [NADP] cytoplasmic OS=Homo sapiens GN=IDH1 PE=1 SV=2
263	13.06	G5E977	G5E977	Nicotinate phosphoribosyltransferase OS=Homo sapiens GN=NAPRT PE=1 SV=1
264	12.95	RAB7A	P51149	Ras-related protein Rab-7a OS=Homo sapiens GN=RAB7A PE=1 SV=1
265	12.9	Q6P452	Q6P452	Annexin OS=Homo sapiens GN=ANXA4 PE=1 SV=1
266	12.76	APMAP	Q9HDC9	Adipocyte plasma membrane-associated protein OS=Homo sapiens GN=APMAP PE=1 SV=2
267	12.75	PRDX3	P30048	Thioredoxin-dependent peroxide reductase, mitochondrial OS=Homo sapiens GN=PRDX3 PE=1 SV=3
268	12.69	ESYT1	Q9BSJ8	Extended synaptotagmin-1 OS=Homo sapiens GN=ESYT1 PE=1 SV=1
269	12.65	ANXA7	P20073	Annexin A7 OS=Homo sapiens GN=ANXA7 PE=1 SV=3
270	12.57	PPIF	P30405	Peptidyl-prolyl cis-trans isomerase F, mitochondrial OS=Homo sapiens GN=PPIF PE=1 SV=1
271	12.56	GSHB	P48637	Glutathione synthetase OS=Homo sapiens GN=GSS PE=1 SV=1
272	12.41	RB11B	Q15907	Ras-related protein Rab-11B OS=Homo sapiens GN=RAB11B PE=1 SV=4
273	12.35	ENOG	P09104	Gamma-enolase OS=Homo sapiens GN=ENO2 PE=1 SV=3
274	12.28	CDC42	P60953	Cell division control protein 42 homolog OS=Homo sapiens GN=CDC42 PE=1 SV=2
275	12.18	S10A9	P06702	Protein S100-A9 OS=Homo sapiens GN=S100A9 PE=1 SV=1
276	12.17	MMP8	P22894	Neutrophil collagenase OS=Homo sapiens GN=MMP8 PE=1 SV=1
277	12.14	A0A0C4DFX3	A0A0C4DFX3	EMILIN-1 OS=Homo sapiens GN=EMILIN1 PE=1 SV=1
278	12.08	CAH3	P07451	Carbonic anhydrase 3 OS=Homo sapiens GN=CA3 PE=1 SV=3
279	12.08	U3KPS2	U3KPS2	Myeloblastin OS=Homo sapiens GN=PRTN3 PE=1 SV=1
280	12.07	PA2G4	Q9UQ80	Proliferation-associated protein 2G4 OS=Homo sapiens GN=PA2G4 PE=1 SV=3
281	12.06	PEBP1	P30086	Phosphatidylethanolamine-binding protein 1 OS=Homo sapiens GN=PEBP1 PE=1 SV=3
282	12.05	PRDX5	P30044	Peroxiredoxin-5, mitochondrial OS=Homo sapiens GN=PRDX5 PE=1 SV=4
283	12.01	CLIC4	Q9Y696	Chloride intracellular channel protein 4 OS=Homo sapiens GN=CLIC4 PE=1 SV=4
284	12	ESTD	P10768	S-formylglutathione hydrolase OS=Homo sapiens GN=ESD PE=1 SV=2
285	11.98	S10A8	P05109	Protein S100-A8 OS=Homo sapiens GN=S100A8 PE=1 SV=1
286	11.96	CSRP1	P21291	Cysteine and glycine-rich protein 1 OS=Homo sapiens GN=CSRP1 PE=1 SV=3
287	11.9	FAS	P49327	Fatty acid synthase OS=Homo sapiens GN=FASN PE=1 SV=3
288	11.89	H0Y2Y8	H0Y2Y8	Zyxin (Fragment) OS=Homo sapiens GN=ZYX PE=1 SV=1
289	11.85	CXCL7	P02775	Platelet basic protein OS=Homo sapiens GN=PPBP PE=1 SV=3
290	11.77	SODC	P00441	Superoxide dismutase [Cu-Zn] OS=Homo sapiens GN=SOD1 PE=1 SV=2
291	11.76	SAC1	Q9NTJ5	Phosphatidylinositide phosphatase SAC1 OS=Homo sapiens GN=SACM1L PE=1 SV=2
292	11.74	ARPC5	O15511	Actin-related protein 2/3 complex subunit 5 OS=Homo sapiens GN=ARPC5 PE=1 SV=3
293	11.64	G3V5Z7	G3V5Z7	Proteasome subunit alpha type OS=Homo sapiens GN=PSMA6 PE=1 SV=1
294	11.64	F8W1A4	F8W1A4	Adenylate kinase 2, mitochondrial OS=Homo sapiens GN=AK2 PE=1 SV=1
295	11.64	NB5R3	P00387	NADH-cytochrome b5 reductase 3 OS=Homo sapiens GN=CYB5R3 PE=1 SV=3
296	11.56	OLFM4	Q6UX06	Olfactomedin-4 OS=Homo sapiens GN=OLFM4 PE=1 SV=1
297	11.54	NNTM	Q13423	NAD(P) transhydrogenase, mitochondrial OS=Homo sapiens GN=NNT PE=1 SV=3
298	11.49	H3BPK3	H3BPK3	Hydroxyacylglutathione hydrolase, mitochondrial (Fragment) OS=Homo sapiens GN=HAGH PE=1 SV=1
299	11.44	X6R433	X6R433	Protein-tyrosine-phosphatase OS=Homo sapiens GN=PTPRC PE=1 SV=1
300	11.34	PI42A	P48426	Phosphatidylinositol 5-phosphate 4-kinase type-2 alpha OS=Homo sapiens GN=PIP4K2A PE=1 SV=2
301	11.32	RHG01	Q07960	Rho GTPase-activating protein 1 OS=Homo sapiens GN=ARHGAP1 PE=1 SV=1
302	11.29	ANT3	P01008	Antithrombin-III OS=Homo sapiens GN=SERPINC1 PE=1 SV=1
303	11.28	A0A087WUQ6	A0A087WUQ6	Glutathione peroxidase OS=Homo sapiens GN=GPX1 PE=1 SV=1
304	11.27	G5E9C5	G5E9C5	Phosphodiesterase 5A, cGMP-specific, isoform CRA_a OS=Homo sapiens GN=PDE5A PE=1 SV=1
305	11.23	ANX11	P50995	Annexin A11 OS=Homo sapiens GN=ANXA11 PE=1 SV=1
306	11.14	RAB10	P61026	Ras-related protein Rab-10 OS=Homo sapiens GN=RAB10 PE=1 SV=1
307	11.1	VTNC	P04004	Vitronectin OS=Homo sapiens GN=VTN PE=1 SV=1
308	11.06	IQGA1	P46940	Ras GTPase-activating-like protein IQGAP1 OS=Homo sapiens GN=IQGAP1 PE=1 SV=1
309	11.02	A0A087X1N8	A0A087X1N8	Serpin B6 OS=Homo sapiens GN=SERPINB6 PE=1 SV=1
310	10.96	HSP74	P34932	Heat shock 70 kDa protein 4 OS=Homo sapiens GN=HSPA4 PE=1 SV=4
311	10.93	THTM	P25325	3-mercaptopyruvate sulfurtransferase OS=Homo sapiens GN=MPST PE=1 SV=3
312	10.93	PSA5	P28066	Proteasome subunit alpha type-5 OS=Homo sapiens GN=PSMA5 PE=1 SV=3
313	10.9	HBG2	P69892	Hemoglobin subunit gamma-2 OS=Homo sapiens GN=HBG2 PE=1 SV=2
314	10.89	CERU	P00450	Ceruloplasmin OS=Homo sapiens GN=CP PE=1 SV=1
315	10.84	ARPC3	O15145	Actin-related protein 2/3 complex subunit 3 OS=Homo sapiens GN=ARPC3 PE=1 SV=3
316	10.8	GTR3	P11169	Solute carrier family 2, facilitated glucose transporter member 3 OS=Homo sapiens GN=SLC2A3 PE=2 SV=1
317	10.65	HSPB1	P04792	Heat shock protein beta-1 OS=Homo sapiens GN=HSPB1 PE=1 SV=2
318	10.65	A0A0C4DGS1	A0A0C4DGS1	Dolichyl-diphosphooligosaccharide--protein glycosyltransferase 48 kDa subunit OS=Homo sapiens GN=DDOST PE=1 SV=1
319	10.58	MAOM	P23368	NAD-dependent malic enzyme, mitochondrial OS=Homo sapiens GN=ME2 PE=1 SV=1
320	10.53	CNDP2	Q96KP4	Cytosolic non-specific dipeptidase OS=Homo sapiens GN=CNDP2 PE=1 SV=2
321	10.52	EF1G	P26641	Elongation factor 1-gamma OS=Homo sapiens GN=EEF1G PE=1 SV=3
322	10.49	QCR1	P31930	Cytochrome b-c1 complex subunit 1, mitochondrial OS=Homo sapiens GN=UQCRC1 PE=1 SV=3
323	10.47	RPN2	P04844	Dolichyl-diphosphooligosaccharide--protein glycosyltransferase subunit 2 OS=Homo sapiens GN=RPN2 PE=1 SV=3
324	10.41	RAB6B	Q9NRW1	Ras-related protein Rab-6B OS=Homo sapiens GN=RAB6B PE=1 SV=1
325	10.41	INF2	Q27J81	Inverted formin-2 OS=Homo sapiens GN=INF2 PE=1 SV=2
326	10.33	MYLK	Q15746	Myosin light chain kinase, smooth muscle OS=Homo sapiens GN=MYLK PE=1 SV=4
327	10.31	ROCK2	O75116	Rho-associated protein kinase 2 OS=Homo sapiens GN=ROCK2 PE=1 SV=4
328	10.26	SYAC	P49588	Alanine--tRNA ligase, cytoplasmic OS=Homo sapiens GN=AARS PE=1 SV=2
329	10.26	MARE2	Q15555	Microtubule-associated protein RP/EB family member 2 OS=Homo sapiens GN=MAPRE2 PE=1 SV=1
330	10.14	PTPA	Q15257	Serine/threonine-protein phosphatase 2A activator OS=Homo sapiens GN=PPP2R4 PE=1 SV=3
331	10.09	FUMH	P07954	Fumarate hydratase, mitochondrial OS=Homo sapiens GN=FH PE=1 SV=3
332	10.05	1B37	P18463	HLA class I histocompatibility antigen, B-37 alpha chain OS=Homo sapiens GN=HLA-B PE=1 SV=1
333	10.04	DEST	P60981	Destrin OS=Homo sapiens GN=DSTN PE=1 SV=3
334	10.03	D6REY1	D6REY1	Chitotriosidase-1 OS=Homo sapiens GN=CHIT1 PE=1 SV=1
335	10.01	M0R0Y3	M0R0Y3	RuvB-like 2 OS=Homo sapiens GN=RUVBL2 PE=1 SV=1
336	10.01	HRG	P04196	Histidine-rich glycoprotein OS=Homo sapiens GN=HRG PE=1 SV=1
337	10	TBB5	P07437	Tubulin beta chain OS=Homo sapiens GN=TUBB PE=1 SV=2
338	10	Q5TCU3	Q5TCU3	Tropomyosin beta chain OS=Homo sapiens GN=TPM2 PE=1 SV=1
339	10	1433G	P61981	14-3-3 protein gamma OS=Homo sapiens GN=YWHAG PE=1 SV=2
340	10	A0A087X1V9	A0A087X1V9	Beta-2-microglobulin OS=Homo sapiens GN=IGKC PE=1 SV=2
341	10	IGHA1	P01876	Ig alpha-1 chain C region OS=Homo sapiens GN=IGHA1 PE=1 SV=2
342	9.97	VATB2	P21281	V-type proton ATPase subunit B, brain isoform OS=Homo sapiens GN=ATP6V1B2 PE=1 SV=3
343	9.85	COTL1	Q14019	Coactosin-like protein OS=Homo sapiens GN=COTL1 PE=1 SV=3
344	9.85	H7BY58	H7BY58	Protein-L-isoaspartate O-methyltransferase OS=Homo sapiens GN=PCMT1 PE=1 SV=1
345	9.78	F5GX11	F5GX11	Proteasome subunit alpha type-1 OS=Homo sapiens GN=PSMA1 PE=1 SV=1
346	9.73	DHE3	P00367	Glutamate dehydrogenase 1, mitochondrial OS=Homo sapiens GN=GLUD1 PE=1 SV=2
347	9.68	APOH	P02749	Beta-2-glycoprotein 1 OS=Homo sapiens GN=APOH PE=1 SV=3
348	9.67	UGGG1	Q9NYU2	UDP-glucose:glycoprotein glucosyltransferase 1 OS=Homo sapiens GN=UGGT1 PE=1 SV=3
349	9.66	GPIX	P14770	Platelet glycoprotein IX OS=Homo sapiens GN=GP9 PE=1 SV=3
350	9.65	MARE1	Q15691	Microtubule-associated protein RP/EB family member 1 OS=Homo sapiens GN=MAPRE1 PE=1 SV=3
351	9.65	ERAP1	Q9NZ08	Endoplasmic reticulum aminopeptidase 1 OS=Homo sapiens GN=ERAP1 PE=1 SV=3
352	9.63	FAAA	P16930	Fumarylacetoacetase OS=Homo sapiens GN=FAH PE=1 SV=2
353	9.58	GMPR1	P36959	GMP reductase 1 OS=Homo sapiens GN=GMPR PE=1 SV=1
354	9.54	F2Z2V0	F2Z2V0	Copine-1 (Fragment) OS=Homo sapiens GN=CPNE1 PE=1 SV=1
355	9.52	E9PEX6	E9PEX6	Dihydrolipoyl dehydrogenase OS=Homo sapiens GN=DLD PE=1 SV=1
356	9.47	APOA1	P02647	Apolipoprotein A-I OS=Homo sapiens GN=APOA1 PE=1 SV=1
357	9.46	H3BLU7	H3BLU7	Aflatoxin B1 aldehyde reductase member 2 (Fragment) OS=Homo sapiens GN=AKR7A2 PE=1 SV=1
358	9.45	UBE2O	Q9C0C9	E2/E3 hybrid ubiquitin-protein ligase UBE2O OS=Homo sapiens GN=UBE2O PE=1 SV=3
359	9.41	LGUL	Q04760	Lactoylglutathione lyase OS=Homo sapiens GN=GLO1 PE=1 SV=4
360	9.4	KPCB	P05771	Protein kinase C beta type OS=Homo sapiens GN=PRKCB PE=1 SV=4
361	9.35	PSA7	O14818	Proteasome subunit alpha type-7 OS=Homo sapiens GN=PSMA7 PE=1 SV=1
362	9.34	THIO	P10599	Thioredoxin OS=Homo sapiens GN=TXN PE=1 SV=3
363	9.28	HXK3	P52790	Hexokinase-3 OS=Homo sapiens GN=HK3 PE=1 SV=2
364	9.17	PRDX4	Q13162	Peroxiredoxin-4 OS=Homo sapiens GN=PRDX4 PE=1 SV=1
365	9.11	E9PLK3	E9PLK3	Puromycin-sensitive aminopeptidase OS=Homo sapiens GN=NPEPPS PE=1 SV=1
366	9.09	J3KQE5	J3KQE5	GTP-binding nuclear protein Ran (Fragment) OS=Homo sapiens GN=RAN PE=1 SV=1
367	9.06	ROA2	P22626	Heterogeneous nuclear ribonucleoproteins A2/B1 OS=Homo sapiens GN=HNRNPA2B1 PE=1 SV=2
368	9.06	B4DUT8	B4DUT8	Calponin OS=Homo sapiens GN=CNN2 PE=1 SV=1
369	9.03	PSB3	P49720	Proteasome subunit beta type-3 OS=Homo sapiens GN=PSMB3 PE=1 SV=2
370	9	R4GNH3	R4GNH3	26S protease regulatory subunit 6A OS=Homo sapiens GN=PSMC3 PE=1 SV=1
371	9	PCBP1	Q15365	Poly(rC)-binding protein 1 OS=Homo sapiens GN=PCBP1 PE=1 SV=2
372	8.94	RAC1	P63000	Ras-related C3 botulinum toxin substrate 1 OS=Homo sapiens GN=RAC1 PE=1 SV=1
373	8.9	J3KNB4	J3KNB4	Cathelicidin antimicrobial peptide OS=Homo sapiens GN=CAMP PE=1 SV=1
374	8.89	F8W914	F8W914	Reticulon OS=Homo sapiens GN=RTN4 PE=1 SV=1
375	8.84	GSH0	P48507	Glutamate--cysteine ligase regulatory subunit OS=Homo sapiens GN=GCLM PE=1 SV=1
376	8.72	RAB8A	P61006	Ras-related protein Rab-8A OS=Homo sapiens GN=RAB8A PE=1 SV=1
377	8.69	GRB2	P62993	Growth factor receptor-bound protein 2 OS=Homo sapiens GN=GRB2 PE=1 SV=1
378	8.69	BLMH	Q13867	Bleomycin hydrolase OS=Homo sapiens GN=BLMH PE=1 SV=1
379	8.66	KPYR	P30613	Pyruvate kinase PKLR OS=Homo sapiens GN=PKLR PE=1 SV=2
380	8.62	H7C2Z6	H7C2Z6	Grancalcin (Fragment) OS=Homo sapiens GN=GCA PE=1 SV=1
381	8.6	A2A274	A2A274	Aconitate hydratase, mitochondrial OS=Homo sapiens GN=ACO2 PE=1 SV=1
382	8.56	H9KV28	H9KV28	Protein diaphanous homolog 1 OS=Homo sapiens GN=DIAPH1 PE=1 SV=2
383	8.48	CY24B	P04839	Cytochrome b-245 heavy chain OS=Homo sapiens GN=CYBB PE=1 SV=2
384	8.44	TXNL1	O43396	Thioredoxin-like protein 1 OS=Homo sapiens GN=TXNL1 PE=1 SV=3
385	8.44	THIK	P09110	3-ketoacyl-CoA thiolase, peroxisomal OS=Homo sapiens GN=ACAA1 PE=1 SV=2
386	8.41	C9J0K6	C9J0K6	Sorcin OS=Homo sapiens GN=SRI PE=1 SV=1
387	8.35	TWF2	Q6IBS0	Twinfilin-2 OS=Homo sapiens GN=TWF2 PE=1 SV=2
388	8.27	H0Y8C6	H0Y8C6	Importin-5 (Fragment) OS=Homo sapiens GN=IPO5 PE=1 SV=1
389	8.27	B5MCX3	B5MCX3	Septin-2 OS=Homo sapiens GN=SEPT2 PE=1 SV=1
390	8.2	COPB2	P35606	Coatomer subunit beta' OS=Homo sapiens GN=COPB2 PE=1 SV=2
391	8.19	TGFB1	P01137	Transforming growth factor beta-1 OS=Homo sapiens GN=TGFB1 PE=1 SV=2
392	8.19	PSB2	P49721	Proteasome subunit beta type-2 OS=Homo sapiens GN=PSMB2 PE=1 SV=1
393	8.09	STX11	O75558	Syntaxin-11 OS=Homo sapiens GN=STX11 PE=1 SV=1
394	8.09	FLII	Q13045	Protein flightless-1 homolog OS=Homo sapiens GN=FLII PE=1 SV=2
395	8.07	H0Y7A7	H0Y7A7	Calmodulin (Fragment) OS=Homo sapiens GN=CALM2 PE=1 SV=1
396	8.02	F8VVM2	F8VVM2	Phosphate carrier protein, mitochondrial OS=Homo sapiens GN=SLC25A3 PE=1 SV=1
397	8.01	C9J2C0	C9J2C0	Tubulin alpha-8 chain (Fragment) OS=Homo sapiens GN=TUBA8 PE=1 SV=1
398	8.01	FBX7	Q9Y3I1	F-box only protein 7 OS=Homo sapiens GN=FBXO7 PE=1 SV=1
399	8.01	TMEDA	P49755	Transmembrane emp24 domain-containing protein 10 OS=Homo sapiens GN=TMED10 PE=1 SV=2
400	8	GBB1	P62873	Guanine nucleotide-binding protein G(I)/G(S)/G(T) subunit beta-1 OS=Homo sapiens GN=GNB1 PE=1 SV=3
401	8	E9PKL9	E9PKL9	GDP-L-fucose synthase (Fragment) OS=Homo sapiens GN=TSTA3 PE=1 SV=1
402	8	RAB2A	P61019	Ras-related protein Rab-2A OS=Homo sapiens GN=RAB2A PE=1 SV=1
403	8	ELNE	P08246	Neutrophil elastase OS=Homo sapiens GN=ELANE PE=1 SV=1
404	8	APT	P07741	Adenine phosphoribosyltransferase OS=Homo sapiens GN=APRT PE=1 SV=2
405	8	PLF4	P02776	Platelet factor 4 OS=Homo sapiens GN=PF4 PE=1 SV=2
406	8	PGRP1	O75594	Peptidoglycan recognition protein 1 OS=Homo sapiens GN=PGLYRP1 PE=1 SV=1
407	8	PDLI1	O00151	PDZ and LIM domain protein 1 OS=Homo sapiens GN=PDLIM1 PE=1 SV=4
408	7.92	B7ZLJ5	B7ZLJ5	C6orf25 protein OS=Homo sapiens GN=C6orf25 PE=1 SV=1
409	7.9	MLEC	Q14165	Malectin OS=Homo sapiens GN=MLEC PE=1 SV=1
410	7.85	ADA10	O14672	Disintegrin and metalloproteinase domain-containing protein 10 OS=Homo sapiens GN=ADAM10 PE=1 SV=1
411	7.82	DEF3	P59666	Neutrophil defensin 3 OS=Homo sapiens GN=DEFA3 PE=1 SV=1
412	7.81	HBAT	P09105	Hemoglobin subunit theta-1 OS=Homo sapiens GN=HBQ1 PE=1 SV=2
413	7.8	E7EPV7	E7EPV7	Alpha-synuclein OS=Homo sapiens GN=SNCA PE=1 SV=1
414	7.74	PRG3	Q9Y2Y8	Proteoglycan 3 OS=Homo sapiens GN=PRG3 PE=1 SV=2
415	7.73	THIC	Q9BWD1	Acetyl-CoA acetyltransferase, cytosolic OS=Homo sapiens GN=ACAT2 PE=1 SV=2
416	7.69	Q96C32	Q96C32	Polyubiquitin-C OS=Homo sapiens GN=UBC PE=1 SV=1
417	7.64	A0A024RA52	A0A024RA52	Proteasome subunit alpha type OS=Homo sapiens GN=PSMA2 PE=3 SV=1
418	7.62	PPAC	P24666	Low molecular weight phosphotyrosine protein phosphatase OS=Homo sapiens GN=ACP1 PE=1 SV=3
419	7.59	PSMD2	Q13200	26S proteasome non-ATPase regulatory subunit 2 OS=Homo sapiens GN=PSMD2 PE=1 SV=3
420	7.57	H0YL18	H0YL18	Beta-2-microglobulin OS=Homo sapiens GN=B2M PE=1 SV=1
421	7.54	H0YIV4	H0YIV4	Nucleosome assembly protein 1-like 1 (Fragment) OS=Homo sapiens GN=NAP1L1 PE=1 SV=1
422	7.51	THRB	P00734	Prothrombin OS=Homo sapiens GN=F2 PE=1 SV=2
423	7.48	HEBP1	Q9NRV9	Heme-binding protein 1 OS=Homo sapiens GN=HEBP1 PE=1 SV=1
424	7.48	GP1BB	P13224	Platelet glycoprotein Ib beta chain OS=Homo sapiens GN=GP1BB PE=1 SV=1
425	7.42	LEGL	Q3ZCW2	Galectin-related protein OS=Homo sapiens GN=LGALSL PE=1 SV=2
426	7.33	CPT1A	P50416	Carnitine O-palmitoyltransferase 1, liver isoform OS=Homo sapiens GN=CPT1A PE=1 SV=2
427	7.27	H3BRG4	H3BRG4	Cytochrome b-c1 complex subunit 2, mitochondrial OS=Homo sapiens GN=UQCRC2 PE=1 SV=1
428	7.27	SAR1A	Q9NR31	GTP-binding protein SAR1a OS=Homo sapiens GN=SAR1A PE=1 SV=1
429	7.26	J3KQ32	J3KQ32	Obg-like ATPase 1 OS=Homo sapiens GN=OLA1 PE=1 SV=1
430	7.25	THTR	Q16762	Thiosulfate sulfurtransferase OS=Homo sapiens GN=TST PE=1 SV=4
431	7.23	E9PBS1	E9PBS1	Multifunctional protein ADE2 (Fragment) OS=Homo sapiens GN=PAICS PE=1 SV=1
432	7.14	I3L0N3	I3L0N3	Vesicle-fusing ATPase OS=Homo sapiens GN=NSF PE=1 SV=1
433	7.13	B7ZKJ8	B7ZKJ8	ITIH4 protein OS=Homo sapiens GN=ITIH4 PE=1 SV=1
434	6.99	A0A087WXL8	A0A087WXL8	Ig gamma-3 chain C region OS=Homo sapiens GN=IGHG3 PE=1 SV=1
435	6.99	PPIB	P23284	Peptidyl-prolyl cis-trans isomerase B OS=Homo sapiens GN=PPIB PE=1 SV=2
436	6.99	I3L0A0	I3L0A0	HCG2044781 OS=Homo sapiens GN=TMEM189-UBE2V1 PE=4 SV=1
437	6.98	D6RBV2	D6RBV2	Vesicular integral-membrane protein VIP36 OS=Homo sapiens GN=LMAN2 PE=1 SV=1
438	6.88	A0A0A6YY92	A0A0A6YY92	Adenylosuccinate lyase OS=Homo sapiens GN=ADSL PE=1 SV=1
439	6.82	B9A067	B9A067	MICOS complex subunit MIC60 OS=Homo sapiens GN=IMMT PE=1 SV=2
440	6.8	M0R0C1	M0R0C1	Glia maturation factor gamma OS=Homo sapiens GN=GMFG PE=1 SV=1
441	6.76	G3V1D3	G3V1D3	Dipeptidyl peptidase 3 OS=Homo sapiens GN=DPP3 PE=1 SV=1
442	6.75	SND1	Q7KZF4	Staphylococcal nuclease domain-containing protein 1 OS=Homo sapiens GN=SND1 PE=1 SV=1
443	6.69	ADT2	P05141	ADP/ATP translocase 2 OS=Homo sapiens GN=SLC25A5 PE=1 SV=7
444	6.69	PSA4	P25789	Proteasome subunit alpha type-4 OS=Homo sapiens GN=PSMA4 PE=1 SV=1
445	6.68	DPYL2	Q16555	Dihydropyrimidinase-related protein 2 OS=Homo sapiens GN=DPYSL2 PE=1 SV=1
446	6.66	LEG10	Q05315	Galectin-10 OS=Homo sapiens GN=CLC PE=1 SV=3
447	6.65	LRBA	P50851	Lipopolysaccharide-responsive and beige-like anchor protein OS=Homo sapiens GN=LRBA PE=1 SV=4
448	6.65	PFKAL	P17858	ATP-dependent 6-phosphofructokinase, liver type OS=Homo sapiens GN=PFKL PE=1 SV=6
449	6.63	NTF2	P61970	Nuclear transport factor 2 OS=Homo sapiens GN=NUTF2 PE=1 SV=1
450	6.62	MTPN	P58546	Myotrophin OS=Homo sapiens GN=MTPN PE=1 SV=2
451	6.59	MNDA	P41218	Myeloid cell nuclear differentiation antigen OS=Homo sapiens GN=MNDA PE=1 SV=1
452	6.57	A1AG1	P02763	Alpha-1-acid glycoprotein 1 OS=Homo sapiens GN=ORM1 PE=1 SV=1
453	6.56	J3QSW6	J3QSW6	Kalirin OS=Homo sapiens GN=KALRN PE=1 SV=1
454	6.54	PSA3	P25788	Proteasome subunit alpha type-3 OS=Homo sapiens GN=PSMA3 PE=1 SV=2
455	6.49	SYDC	P14868	Aspartate--tRNA ligase, cytoplasmic OS=Homo sapiens GN=DARS PE=1 SV=2
456	6.48	A6NC48	A6NC48	ADP-ribosyl cyclase/cyclic ADP-ribose hydrolase 2 OS=Homo sapiens GN=BST1 PE=1 SV=1
457	6.47	ANXA2	P07355	Annexin A2 OS=Homo sapiens GN=ANXA2 PE=1 SV=2
458	6.46	OSTF1	Q92882	Osteoclast-stimulating factor 1 OS=Homo sapiens GN=OSTF1 PE=1 SV=2
459	6.42	J3KNF4	J3KNF4	Copper chaperone for superoxide dismutase OS=Homo sapiens GN=CCS PE=1 SV=1
460	6.41	I3L252	I3L252	Protein TKFC (Fragment) OS=Homo sapiens GN=TKFC PE=1 SV=1
461	6.34	G5E9F8	G5E9F8	Protein S (Alpha), isoform CRA_b OS=Homo sapiens GN=PROS1 PE=1 SV=1
462	6.33	IF5A1	P63241	Eukaryotic translation initiation factor 5A-1 OS=Homo sapiens GN=EIF5A PE=1 SV=2
463	6.33	CSN4	Q9BT78	COP9 signalosome complex subunit 4 OS=Homo sapiens GN=COPS4 PE=1 SV=1
464	6.32	RAP2B	P61225	Ras-related protein Rap-2b OS=Homo sapiens GN=RAP2B PE=1 SV=1
465	6.3	UBS3B	Q8TF42	Ubiquitin-associated and SH3 domain-containing protein B OS=Homo sapiens GN=UBASH3B PE=1 SV=2
466	6.3	AATC	P17174	Aspartate aminotransferase, cytoplasmic OS=Homo sapiens GN=GOT1 PE=1 SV=3
467	6.3	J3KPX7	J3KPX7	Prohibitin-2 OS=Homo sapiens GN=PHB2 PE=1 SV=2
468	6.27	F5H2F4	F5H2F4	C-1-tetrahydrofolate synthase, cytoplasmic OS=Homo sapiens GN=MTHFD1 PE=1 SV=1
469	6.24	Q5JXI8	Q5JXI8	Four and a half LIM domains protein 1 (Fragment) OS=Homo sapiens GN=FHL1 PE=1 SV=1
470	6.18	SYG	P41250	Glycine--tRNA ligase OS=Homo sapiens GN=GARS PE=1 SV=3
471	6.16	IMPA1	P29218	Inositol monophosphatase 1 OS=Homo sapiens GN=IMPA1 PE=1 SV=1
472	6.14	Q86UY0	Q86UY0	Protein BLOC1S5-TXNDC5 OS=Homo sapiens GN=TXNDC5 PE=1 SV=1
473	6.11	RASA3	Q14644	Ras GTPase-activating protein 3 OS=Homo sapiens GN=RASA3 PE=1 SV=3
474	6.1	VNN2	O95498	Vascular non-inflammatory molecule 2 OS=Homo sapiens GN=VNN2 PE=1 SV=3
475	6.05	A0A0C4DGZ9	A0A0C4DGZ9	Tripeptidyl-peptidase 1 OS=Homo sapiens GN=TPP1 PE=1 SV=1
476	6.05	KAP0	P10644	cAMP-dependent protein kinase type I-alpha regulatory subunit OS=Homo sapiens GN=PRKAR1A PE=1 SV=1
477	6.05	HINT1	P49773	Histidine triad nucleotide-binding protein 1 OS=Homo sapiens GN=HINT1 PE=1 SV=2
478	6.04	E9PF18	E9PF18	Hydroxyacyl-coenzyme A dehydrogenase, mitochondrial OS=Homo sapiens GN=HADH PE=1 SV=1
479	6.04	CAPG	P40121	Macrophage-capping protein OS=Homo sapiens GN=CAPG PE=1 SV=2
480	6.03	E7ETR0	E7ETR0	RuvB-like 1 OS=Homo sapiens GN=RUVBL1 PE=1 SV=1
481	6.02	F5GXS0	F5GXS0	Complement C4-B OS=Homo sapiens GN=C4B PE=1 SV=1
482	6.02	PLBL1	Q6P4A8	Phospholipase B-like 1 OS=Homo sapiens GN=PLBD1 PE=1 SV=2
483	6.01	HNRPF	P52597	Heterogeneous nuclear ribonucleoprotein F OS=Homo sapiens GN=HNRNPF PE=1 SV=3
484	6.01	IPO7	O95373	Importin-7 OS=Homo sapiens GN=IPO7 PE=1 SV=1
485	6	MYL9	P24844	Myosin regulatory light polypeptide 9 OS=Homo sapiens GN=MYL9 PE=1 SV=4
486	6	ATP5H	O75947	ATP synthase subunit d, mitochondrial OS=Homo sapiens GN=ATP5H PE=1 SV=3
487	6	UB2L3	P68036	Ubiquitin-conjugating enzyme E2 L3 OS=Homo sapiens GN=UBE2L3 PE=1 SV=1
488	6	Q5T123	Q5T123	SH3 domain-binding glutamic acid-rich-like protein 3 OS=Homo sapiens GN=SH3BGRL3 PE=1 SV=1
489	6	E9PDF2	E9PDF2	2-oxoglutarate dehydrogenase, mitochondrial OS=Homo sapiens GN=OGDH PE=1 SV=1
490	6	E5RJR5	E5RJR5	S-phase kinase-associated protein 1 OS=Homo sapiens GN=SKP1 PE=1 SV=1
491	6	A0A0B4J231	A0A0B4J231	Immunoglobulin lambda-like polypeptide 5 OS=Homo sapiens GN=IGLL5 PE=1 SV=1
492	6	A0A087WUV8	A0A087WUV8	Basigin OS=Homo sapiens GN=BSG PE=1 SV=1
493	6	PACN2	Q9UNF0	Protein kinase C and casein kinase substrate in neurons protein 2 OS=Homo sapiens GN=PACSIN2 PE=1 SV=2
494	6	SCOT1	P55809	Succinyl-CoA:3-ketoacid coenzyme A transferase 1, mitochondrial OS=Homo sapiens GN=OXCT1 PE=1 SV=1
495	6	MYO1F	O00160	Unconventional myosin-If OS=Homo sapiens GN=MYO1F PE=1 SV=3
496	5.97	S10AB	P31949	Protein S100-A11 OS=Homo sapiens GN=S100A11 PE=1 SV=2
497	5.95	AT5F1	P24539	ATP synthase F(0) complex subunit B1, mitochondrial OS=Homo sapiens GN=ATP5F1 PE=1 SV=2
498	5.93	TNG2	Q6ICL3	Transport and Golgi organization protein 2 homolog OS=Homo sapiens GN=TANGO2 PE=2 SV=1
499	5.9	S4R468	S4R468	Calcium uniporter protein, mitochondrial (Fragment) OS=Homo sapiens GN=MCU PE=1 SV=1
500	5.89	AP2B1	P63010	AP-2 complex subunit beta OS=Homo sapiens GN=AP2B1 PE=1 SV=1
501	5.89	TTHY	P02766	Transthyretin OS=Homo sapiens GN=TTR PE=1 SV=1
502	5.78	A0A0A6YYA0	A0A0A6YYA0	Protein TMED7-TICAM2 OS=Homo sapiens GN=TMED7-TICAM2 PE=3 SV=1
503	5.77	AL9A1	P49189	4-trimethylaminobutyraldehyde dehydrogenase OS=Homo sapiens GN=ALDH9A1 PE=1 SV=3
504	5.75	E9PGM4	E9PGM4	1,4-alpha-glucan-branching enzyme OS=Homo sapiens GN=GBE1 PE=1 SV=1
505	5.74	DECR	Q16698	2,4-dienoyl-CoA reductase, mitochondrial OS=Homo sapiens GN=DECR1 PE=1 SV=1
506	5.73	ATPG	P36542	ATP synthase subunit gamma, mitochondrial OS=Homo sapiens GN=ATP5C1 PE=1 SV=1
507	5.73	I3L3Q4	I3L3Q4	Glyoxalase domain-containing protein 4 (Fragment) OS=Homo sapiens GN=GLOD4 PE=1 SV=1
508	5.73	DYN2	P50570	Dynamin-2 OS=Homo sapiens GN=DNM2 PE=1 SV=2
509	5.68	TMX1	Q9H3N1	Thioredoxin-related transmembrane protein 1 OS=Homo sapiens GN=TMX1 PE=1 SV=1
510	5.66	E7ESC6	E7ESC6	Exportin-7 OS=Homo sapiens GN=XPO7 PE=1 SV=1
511	5.63	CYTB	P04080	Cystatin-B OS=Homo sapiens GN=CSTB PE=1 SV=2
512	5.58	B7Z7P8	B7Z7P8	Eukaryotic peptide chain release factor subunit 1 OS=Homo sapiens GN=ETF1 PE=1 SV=1
513	5.58	RD23A	P54725	UV excision repair protein RAD23 homolog A OS=Homo sapiens GN=RAD23A PE=1 SV=1
514	5.57	H3BRU6	H3BRU6	Poly(rC)-binding protein 2 (Fragment) OS=Homo sapiens GN=PCBP2 PE=1 SV=1
515	5.55	ENDD1	O94919	Endonuclease domain-containing 1 protein OS=Homo sapiens GN=ENDOD1 PE=1 SV=2
516	5.55	CATG	P08311	Cathepsin G OS=Homo sapiens GN=CTSG PE=1 SV=2
517	5.5	NPS3A	Q9UFN0	Protein NipSnap homolog 3A OS=Homo sapiens GN=NIPSNAP3A PE=1 SV=2
518	5.49	RAB6A	P20340	Ras-related protein Rab-6A OS=Homo sapiens GN=RAB6A PE=1 SV=3
519	5.47	RAB32	Q13637	Ras-related protein Rab-32 OS=Homo sapiens GN=RAB32 PE=1 SV=3
520	5.47	A16A1	Q8IZ83	Aldehyde dehydrogenase family 16 member A1 OS=Homo sapiens GN=ALDH16A1 PE=1 SV=2
521	5.42	C9J6F3	C9J6F3	Programmed cell death protein 10 OS=Homo sapiens GN=PDCD10 PE=1 SV=1
522	5.39	RAB21	Q9UL25	Ras-related protein Rab-21 OS=Homo sapiens GN=RAB21 PE=1 SV=3
523	5.39	LAMP2	P13473	Lysosome-associated membrane glycoprotein 2 OS=Homo sapiens GN=LAMP2 PE=1 SV=2
524	5.33	JAM1	Q9Y624	Junctional adhesion molecule A OS=Homo sapiens GN=F11R PE=1 SV=1
525	5.33	CRLF3	Q8IUI8	Cytokine receptor-like factor 3 OS=Homo sapiens GN=CRLF3 PE=1 SV=2
526	5.32	CAP7	P20160	Azurocidin OS=Homo sapiens GN=AZU1 PE=1 SV=3
527	5.27	DDB1	Q16531	DNA damage-binding protein 1 OS=Homo sapiens GN=DDB1 PE=1 SV=1
528	5.24	COPG1	Q9Y678	Coatomer subunit gamma-1 OS=Homo sapiens GN=COPG1 PE=1 SV=1
529	5.2	AMPL	P28838	Cytosol aminopeptidase OS=Homo sapiens GN=LAP3 PE=1 SV=3
530	5.19	LYSC	P61626	Lysozyme C OS=Homo sapiens GN=LYZ PE=1 SV=1
531	5.15	PFKAP	Q01813	ATP-dependent 6-phosphofructokinase, platelet type OS=Homo sapiens GN=PFKP PE=1 SV=2
532	5.15	CBR1	P16152	Carbonyl reductase [NADPH] 1 OS=Homo sapiens GN=CBR1 PE=1 SV=3
533	5.12	Q5W0H4	Q5W0H4	Translationally-controlled tumor protein OS=Homo sapiens GN=TPT1 PE=1 SV=1
534	5.09	IPYR2	Q9H2U2	Inorganic pyrophosphatase 2, mitochondrial OS=Homo sapiens GN=PPA2 PE=1 SV=2
535	5.07	PGRC1	O00264	Membrane-associated progesterone receptor component 1 OS=Homo sapiens GN=PGRMC1 PE=1 SV=3
536	4.99	A0A0A0MS54	A0A0A0MS54	cAMP-dependent protein kinase catalytic subunit beta OS=Homo sapiens GN=PRKACB PE=1 SV=1
537	4.94	CD47	Q08722	Leukocyte surface antigen CD47 OS=Homo sapiens GN=CD47 PE=1 SV=1
538	4.93	CSK	P41240	Tyrosine-protein kinase CSK OS=Homo sapiens GN=CSK PE=1 SV=1
539	4.89	SYTC	P26639	Threonine--tRNA ligase, cytoplasmic OS=Homo sapiens GN=TARS PE=1 SV=3
540	4.87	H0YLU7	H0YLU7	Electron transfer flavoprotein subunit alpha, mitochondrial (Fragment) OS=Homo sapiens GN=ETFA PE=1 SV=1
541	4.83	Q5QPM7	Q5QPM7	Proteasome inhibitor PI31 subunit OS=Homo sapiens GN=PSMF1 PE=1 SV=2
542	4.82	RDH11	Q8TC12	Retinol dehydrogenase 11 OS=Homo sapiens GN=RDH11 PE=1 SV=2
543	4.76	PSB6	P28072	Proteasome subunit beta type-6 OS=Homo sapiens GN=PSMB6 PE=1 SV=4
544	4.75	ANO6	Q4KMQ2	Anoctamin-6 OS=Homo sapiens GN=ANO6 PE=1 SV=2
545	4.74	PP2AA	P67775	Serine/threonine-protein phosphatase 2A catalytic subunit alpha isoform OS=Homo sapiens GN=PPP2CA PE=1 SV=1
546	4.67	PRAF3	O75915	PRA1 family protein 3 OS=Homo sapiens GN=ARL6IP5 PE=1 SV=1
547	4.66	A0A0A6YYL2	A0A0A6YYL2	Sulfotransferase OS=Homo sapiens GN=SULT1A4 PE=1 SV=1
548	4.65	E5RGR0	E5RGR0	Acyl-protein thioesterase 1 (Fragment) OS=Homo sapiens GN=LYPLA1 PE=1 SV=1
549	4.62	F8WBG8	F8WBG8	Drebrin-like protein OS=Homo sapiens GN=DBNL PE=1 SV=1
550	4.61	PSB5	P28074	Proteasome subunit beta type-5 OS=Homo sapiens GN=PSMB5 PE=1 SV=3
551	4.59	PITH1	Q9GZP4	PITH domain-containing protein 1 OS=Homo sapiens GN=PITHD1 PE=1 SV=1
552	4.58	A0A087X054	A0A087X054	Hypoxia up-regulated protein 1 OS=Homo sapiens GN=HYOU1 PE=1 SV=1
553	4.56	NID1	P14543	Nidogen-1 OS=Homo sapiens GN=NID1 PE=1 SV=3
554	4.55	LIS1	P43034	Platelet-activating factor acetylhydrolase IB subunit alpha OS=Homo sapiens GN=PAFAH1B1 PE=1 SV=2
555	4.54	PPM1A	P35813	Protein phosphatase 1A OS=Homo sapiens GN=PPM1A PE=1 SV=1
556	4.54	E9PM35	E9PM35	Beta-arrestin-1 (Fragment) OS=Homo sapiens GN=ARRB1 PE=1 SV=5
557	4.5	GNAZ	P19086	Guanine nucleotide-binding protein G(z) subunit alpha OS=Homo sapiens GN=GNAZ PE=2 SV=3
558	4.49	E7EQ72	E7EQ72	Transmembrane emp24 domain-containing protein 2 (Fragment) OS=Homo sapiens GN=TMED2 PE=1 SV=2
559	4.45	A0A087WW66	A0A087WW66	26S proteasome non-ATPase regulatory subunit 1 OS=Homo sapiens GN=PSMD1 PE=1 SV=1
560	4.44	A0A087WXS7	A0A087WXS7	ATPase ASNA1 OS=Homo sapiens GN=ASNA1 PE=1 SV=1
561	4.42	J3QQX2	J3QQX2	Rho GDP-dissociation inhibitor 1 OS=Homo sapiens GN=ARHGDIA PE=1 SV=1
562	4.42	U3KQK0	U3KQK0	Histone H2B OS=Homo sapiens GN=HIST1H2BN PE=1 SV=1
563	4.4	H7C003	H7C003	Protein phosphatase 1 regulatory subunit 7 (Fragment) OS=Homo sapiens GN=PPP1R7 PE=1 SV=1
564	4.37	LASP1	Q14847	LIM and SH3 domain protein 1 OS=Homo sapiens GN=LASP1 PE=1 SV=2
565	4.31	ERP29	P30040	Endoplasmic reticulum resident protein 29 OS=Homo sapiens GN=ERP29 PE=1 SV=4
566	4.31	6PGL	O95336	6-phosphogluconolactonase OS=Homo sapiens GN=PGLS PE=1 SV=2
567	4.23	PEPD	P12955	Xaa-Pro dipeptidase OS=Homo sapiens GN=PEPD PE=1 SV=3
568	4.22	COPB	P53618	Coatomer subunit beta OS=Homo sapiens GN=COPB1 PE=1 SV=3
569	4.22	LXN	Q9BS40	Latexin OS=Homo sapiens GN=LXN PE=1 SV=2
570	4.2	A0A087WYT3	A0A087WYT3	Prostaglandin E synthase 3 OS=Homo sapiens GN=PTGES3 PE=1 SV=1
571	4.18	C9JC03	C9JC03	EH domain-containing protein 1 (Fragment) OS=Homo sapiens GN=EHD1 PE=1 SV=1
572	4.17	A0A0C4DGZ5	A0A0C4DGZ5	Tyrosine--tRNA ligase OS=Homo sapiens GN=YARS PE=1 SV=1
573	4.16	S10A4	P26447	Protein S100-A4 OS=Homo sapiens GN=S100A4 PE=1 SV=1
574	4.15	PSB4	P28070	Proteasome subunit beta type-4 OS=Homo sapiens GN=PSMB4 PE=1 SV=4
575	4.14	EFHD2	Q96C19	EF-hand domain-containing protein D2 OS=Homo sapiens GN=EFHD2 PE=1 SV=1
576	4.13	COMT	P21964	Catechol O-methyltransferase OS=Homo sapiens GN=COMT PE=1 SV=2
577	4.13	CPPED	Q9BRF8	Serine/threonine-protein phosphatase CPPED1 OS=Homo sapiens GN=CPPED1 PE=1 SV=3
578	4.12	C9JAI6	C9JAI6	CKLF-like MARVEL transmembrane domain-containing protein 5 OS=Homo sapiens GN=CMTM5 PE=1 SV=1
579	4.1	GNA13	Q14344	Guanine nucleotide-binding protein subunit alpha-13 OS=Homo sapiens GN=GNA13 PE=1 SV=2
580	4.08	XPO1	O14980	Exportin-1 OS=Homo sapiens GN=XPO1 PE=1 SV=1
581	4.08	ARLY	P04424	Argininosuccinate lyase OS=Homo sapiens GN=ASL PE=1 SV=4
582	4.08	G8JLH6	G8JLH6	Tetraspanin (Fragment) OS=Homo sapiens GN=CD9 PE=1 SV=1
583	4.07	SH3L1	O75368	SH3 domain-binding glutamic acid-rich-like protein OS=Homo sapiens GN=SH3BGRL PE=1 SV=1
584	4.05	ARF4	P18085	ADP-ribosylation factor 4 OS=Homo sapiens GN=ARF4 PE=1 SV=3
585	4.04	F8WD96	F8WD96	Cathepsin D OS=Homo sapiens GN=CTSD PE=1 SV=1
586	4.03	RAC2	P15153	Ras-related C3 botulinum toxin substrate 2 OS=Homo sapiens GN=RAC2 PE=1 SV=1
587	4.03	FBLN3	Q12805	EGF-containing fibulin-like extracellular matrix protein 1 OS=Homo sapiens GN=EFEMP1 PE=1 SV=2
588	4.03	J3KQ18	J3KQ18	D-dopachrome decarboxylase OS=Homo sapiens GN=DDT PE=1 SV=1
589	4.03	UCRI	P47985	Cytochrome b-c1 complex subunit Rieske, mitochondrial OS=Homo sapiens GN=UQCRFS1 PE=1 SV=2
590	4.03	GGCT	O75223	Gamma-glutamylcyclotransferase OS=Homo sapiens GN=GGCT PE=1 SV=1
591	4.03	H0YD33	H0YD33	Calpastatin (Fragment) OS=Homo sapiens GN=CAST PE=1 SV=1
592	4.02	TMED9	Q9BVK6	Transmembrane emp24 domain-containing protein 9 OS=Homo sapiens GN=TMED9 PE=1 SV=2
593	4.02	VAT1	Q99536	Synaptic vesicle membrane protein VAT-1 homolog OS=Homo sapiens GN=VAT1 PE=1 SV=2
594	4.02	RPIA	P49247	Ribose-5-phosphate isomerase OS=Homo sapiens GN=RPIA PE=1 SV=3
595	4.02	FN3K	Q9H479	Fructosamine-3-kinase OS=Homo sapiens GN=FN3K PE=1 SV=1
596	4.02	LAMP1	P11279	Lysosome-associated membrane glycoprotein 1 OS=Homo sapiens GN=LAMP1 PE=1 SV=3
597	4.02	SPRC	P09486	SPARC OS=Homo sapiens GN=SPARC PE=1 SV=1
598	4.01	F8W6I7	F8W6I7	Heterogeneous nuclear ribonucleoprotein A1 OS=Homo sapiens GN=HNRNPA1 PE=1 SV=2
599	4.01	UBE2N	P61088	Ubiquitin-conjugating enzyme E2 N OS=Homo sapiens GN=UBE2N PE=1 SV=1
600	4.01	PA1B2	P68402	Platelet-activating factor acetylhydrolase IB subunit beta OS=Homo sapiens GN=PAFAH1B2 PE=1 SV=1
601	4	A0A0G2JN06	A0A0G2JN06	Uncharacterized protein OS=Homo sapiens PE=4 SV=1
602	4	R4GMR5	R4GMR5	26S proteasome non-ATPase regulatory subunit 8 OS=Homo sapiens GN=PSMD8 PE=1 SV=1
603	4	Q2NKQ5	Q2NKQ5	Reticulon OS=Homo sapiens GN=RTN1 PE=1 SV=1
604	4	Q13030	Q13030	Glycophorin Erik I-IV OS=Homo sapiens GN=GPErik PE=1 SV=1
605	4	K7EQA9	K7EQA9	Hsp90 co-chaperone Cdc37 (Fragment) OS=Homo sapiens GN=CDC37 PE=1 SV=1
606	4	H7C1S1	H7C1S1	Neutrophil cytosol factor 1 (Fragment) OS=Homo sapiens GN=NCF1 PE=1 SV=2
607	4	H7C1D4	H7C1D4	Translin (Fragment) OS=Homo sapiens GN=TSN PE=1 SV=1
608	4	F8W809	F8W809	Thioredoxin reductase 1, cytoplasmic OS=Homo sapiens GN=TXNRD1 PE=1 SV=1
609	4	E9PFN5	E9PFN5	Glutathione S-transferase kappa 1 OS=Homo sapiens GN=GSTK1 PE=1 SV=1
610	4	D6RFI1	D6RFI1	Drebrin (Fragment) OS=Homo sapiens GN=DBN1 PE=1 SV=1
611	4	B1AKG0	B1AKG0	Complement factor H-related protein 1 OS=Homo sapiens GN=CFHR1 PE=1 SV=1
612	4	CATZ	Q9UBR2	Cathepsin Z OS=Homo sapiens GN=CTSZ PE=1 SV=1
613	4	FA49B	Q9NUQ9	Protein FAM49B OS=Homo sapiens GN=FAM49B PE=1 SV=1
614	4	RETN	Q9HD89	Resistin OS=Homo sapiens GN=RETN PE=2 SV=1
615	4	C1QBP	Q07021	Complement component 1 Q subcomponent-binding protein, mitochondrial OS=Homo sapiens GN=C1QBP PE=1 SV=1
616	4	S10AC	P80511	Protein S100-A12 OS=Homo sapiens GN=S100A12 PE=1 SV=2
617	4	FKB1A	P62942	Peptidyl-prolyl cis-trans isomerase FKBP1A OS=Homo sapiens GN=FKBP1A PE=1 SV=2
618	4	S100P	P25815	Protein S100-P OS=Homo sapiens GN=S100P PE=1 SV=2
619	4	MIF	P14174	Macrophage migration inhibitory factor OS=Homo sapiens GN=MIF PE=1 SV=4
620	4	LEG1	P09382	Galectin-1 OS=Homo sapiens GN=LGALS1 PE=1 SV=2
621	3.97	TMOD1	P28289	Tropomodulin-1 OS=Homo sapiens GN=TMOD1 PE=1 SV=1
622	3.94	GBB4	Q9HAV0	Guanine nucleotide-binding protein subunit beta-4 OS=Homo sapiens GN=GNB4 PE=1 SV=3
623	3.89	J3KMY5	J3KMY5	Epididymal secretory protein E1 OS=Homo sapiens GN=NPC2 PE=1 SV=1
624	3.88	AT8A1	Q9Y2Q0	Phospholipid-transporting ATPase IA OS=Homo sapiens GN=ATP8A1 PE=1 SV=1
625	3.88	COR1B	Q9BR76	Coronin-1B OS=Homo sapiens GN=CORO1B PE=1 SV=1
626	3.87	FPPS	P14324	Farnesyl pyrophosphate synthase OS=Homo sapiens GN=FDPS PE=1 SV=4
627	3.83	C9JLS9	C9JLS9	26S protease regulatory subunit 7 (Fragment) OS=Homo sapiens GN=PSMC2 PE=1 SV=1
628	3.82	K7ENL2	K7ENL2	WW domain-binding protein 2 OS=Homo sapiens GN=WBP2 PE=1 SV=1
629	3.82	A0A087X2E2	A0A087X2E2	Carcinoembryonic antigen-related cell adhesion molecule 8 OS=Homo sapiens GN=CEACAM8 PE=1 SV=1
630	3.8	DHPR	P09417	Dihydropteridine reductase OS=Homo sapiens GN=QDPR PE=1 SV=2
631	3.76	COX41	P13073	Cytochrome c oxidase subunit 4 isoform 1, mitochondrial OS=Homo sapiens GN=COX4I1 PE=1 SV=1
632	3.74	BOLA2	Q9H3K6	BolA-like protein 2 OS=Homo sapiens GN=BOLA2 PE=1 SV=1
633	3.72	ATPD	P30049	ATP synthase subunit delta, mitochondrial OS=Homo sapiens GN=ATP5D PE=1 SV=2
634	3.7	UBP15	Q9Y4E8	Ubiquitin carboxyl-terminal hydrolase 15 OS=Homo sapiens GN=USP15 PE=1 SV=3
635	3.66	PSB1	P20618	Proteasome subunit beta type-1 OS=Homo sapiens GN=PSMB1 PE=1 SV=2
636	3.65	GPV	P40197	Platelet glycoprotein V OS=Homo sapiens GN=GP5 PE=1 SV=1
637	3.62	COPA	P53621	Coatomer subunit alpha OS=Homo sapiens GN=COPA PE=1 SV=2
638	3.61	CFAH	P08603	Complement factor H OS=Homo sapiens GN=CFH PE=1 SV=4
639	3.57	DCUP	P06132	Uroporphyrinogen decarboxylase OS=Homo sapiens GN=UROD PE=1 SV=2
640	3.57	E9PMR4	E9PMR4	Tetraspanin OS=Homo sapiens GN=CD151 PE=1 SV=1
641	3.55	SYWC	P23381	Tryptophan--tRNA ligase, cytoplasmic OS=Homo sapiens GN=WARS PE=1 SV=2
642	3.55	KPRB	O60256	Phosphoribosyl pyrophosphate synthase-associated protein 2 OS=Homo sapiens GN=PRPSAP2 PE=1 SV=1
643	3.55	SYTL4	Q96C24	Synaptotagmin-like protein 4 OS=Homo sapiens GN=SYTL4 PE=1 SV=2
644	3.54	G0XQ39	G0XQ39	STIM1L OS=Homo sapiens GN=STIM1 PE=1 SV=1
645	3.54	B0QY89	B0QY89	Eukaryotic translation initiation factor 3 subunit L OS=Homo sapiens GN=EIF3L PE=1 SV=1
646	3.54	HPSE	Q9Y251	Heparanase OS=Homo sapiens GN=HPSE PE=1 SV=2
647	3.48	Q7RTN0	Q7RTN0	Reticulon OS=Homo sapiens GN=RTN2 PE=1 SV=1
648	3.46	COX2	P00403	Cytochrome c oxidase subunit 2 OS=Homo sapiens GN=MT-CO2 PE=1 SV=1
649	3.4	PSMD7	P51665	26S proteasome non-ATPase regulatory subunit 7 OS=Homo sapiens GN=PSMD7 PE=1 SV=2
650	3.38	Q6ZN40	Q6ZN40	Tropomyosin 1 (Alpha), isoform CRA_f OS=Homo sapiens GN=TPM1 PE=1 SV=1
651	3.34	PSMD6	Q15008	26S proteasome non-ATPase regulatory subunit 6 OS=Homo sapiens GN=PSMD6 PE=1 SV=1
652	3.34	HMGCL	P35914	Hydroxymethylglutaryl-CoA lyase, mitochondrial OS=Homo sapiens GN=HMGCL PE=1 SV=2
653	3.32	Q5H9A7	Q5H9A7	Metalloproteinase inhibitor 1 OS=Homo sapiens GN=TIMP1 PE=1 SV=1
654	3.31	NEXN	Q0ZGT2	Nexilin OS=Homo sapiens GN=NEXN PE=1 SV=1
655	3.31	R4GN72	R4GN72	V-type proton ATPase subunit d 1 OS=Homo sapiens GN=ATP6V0D1 PE=1 SV=1
656	3.28	FYN	P06241	Tyrosine-protein kinase Fyn OS=Homo sapiens GN=FYN PE=1 SV=3
657	3.26	FRIH	P02794	Ferritin heavy chain OS=Homo sapiens GN=FTH1 PE=1 SV=2
658	3.26	SPB9	P50453	Serpin B9 OS=Homo sapiens GN=SERPINB9 PE=1 SV=1
659	3.25	CKLF6	Q9NX76	CKLF-like MARVEL transmembrane domain-containing protein 6 OS=Homo sapiens GN=CMTM6 PE=1 SV=1
660	3.21	H4	P62805	Histone H4 OS=Homo sapiens GN=HIST1H4A PE=1 SV=2
661	3.19	MVP	Q14764	Major vault protein OS=Homo sapiens GN=MVP PE=1 SV=4
662	3.19	ISOC1	Q96CN7	Isochorismatase domain-containing protein 1 OS=Homo sapiens GN=ISOC1 PE=1 SV=3
663	3.16	ECHM	P30084	Enoyl-CoA hydratase, mitochondrial OS=Homo sapiens GN=ECHS1 PE=1 SV=4
664	3.16	DCTN2	Q13561	Dynactin subunit 2 OS=Homo sapiens GN=DCTN2 PE=1 SV=4
665	3.16	A0A087WTB8	A0A087WTB8	Ubiquitin carboxyl-terminal hydrolase OS=Homo sapiens GN=UCHL3 PE=1 SV=1
666	3.13	E1CEI4	E1CEI4	Glutamate--cysteine ligase catalytic subunit OS=Homo sapiens GN=GCLC PE=1 SV=1
667	3.11	K7EK07	K7EK07	Histone H3 (Fragment) OS=Homo sapiens GN=H3F3B PE=1 SV=1
668	3.08	RHG18	Q8N392	Rho GTPase-activating protein 18 OS=Homo sapiens GN=ARHGAP18 PE=1 SV=3
669	3.07	SDHA	P31040	Succinate dehydrogenase [ubiquinone] flavoprotein subunit, mitochondrial OS=Homo sapiens GN=SDHA PE=1 SV=2
670	3.04	POTEJ	P0CG39	POTE ankyrin domain family member J OS=Homo sapiens GN=POTEJ PE=3 SV=1
671	3.01	ARGI1	P05089	Arginase-1 OS=Homo sapiens GN=ARG1 PE=1 SV=2
672	3	J3KNQ3	J3KNQ3	26S proteasome non-ATPase regulatory subunit 13 OS=Homo sapiens GN=PSMD13 PE=1 SV=1
673	2.95	GNAI3	P08754	Guanine nucleotide-binding protein G(k) subunit alpha OS=Homo sapiens GN=GNAI3 PE=1 SV=3
674	2.95	TMOD3	Q9NYL9	Tropomodulin-3 OS=Homo sapiens GN=TMOD3 PE=1 SV=1
675	2.94	G3XAH0	G3XAH0	HCG2002594, isoform CRA_c OS=Homo sapiens GN=SEPT5 PE=1 SV=1
676	2.94	E9PCN2	E9PCN2	Guanylate cyclase soluble subunit beta-1 OS=Homo sapiens GN=GUCY1B3 PE=1 SV=1
677	2.93	G3V210	G3V210	60S acidic ribosomal protein P0 OS=Homo sapiens GN=RPLP0 PE=1 SV=1
678	2.9	UBA7	P41226	Ubiquitin-like modifier-activating enzyme 7 OS=Homo sapiens GN=UBA7 PE=1 SV=2
679	2.86	Q3KNR6	Q3KNR6	Hsc70-interacting protein OS=Homo sapiens GN=ST13 PE=1 SV=1
680	2.85	IMA3	O00629	Importin subunit alpha-3 OS=Homo sapiens GN=KPNA4 PE=1 SV=1
681	2.84	ECH1	Q13011	Delta(3,5)-Delta(2,4)-dienoyl-CoA isomerase, mitochondrial OS=Homo sapiens GN=ECH1 PE=1 SV=2
682	2.83	C9JFE4	C9JFE4	COP9 signalosome complex subunit 1 OS=Homo sapiens GN=GPS1 PE=1 SV=2
683	2.79	HNRPK	P61978	Heterogeneous nuclear ribonucleoprotein K OS=Homo sapiens GN=HNRNPK PE=1 SV=1
684	2.77	C9J6B1	C9J6B1	Ras-related protein Ral-B (Fragment) OS=Homo sapiens GN=RALB PE=1 SV=1
685	2.75	FCN1	O00602	Ficolin-1 OS=Homo sapiens GN=FCN1 PE=1 SV=2
686	2.74	DHB12	Q53GQ0	Very-long-chain 3-oxoacyl-CoA reductase OS=Homo sapiens GN=HSD17B12 PE=1 SV=2
687	2.73	BAP31	P51572	B-cell receptor-associated protein 31 OS=Homo sapiens GN=BCAP31 PE=1 SV=3
688	2.72	CRKL	P46109	Crk-like protein OS=Homo sapiens GN=CRKL PE=1 SV=1
689	2.71	HPCL1	P37235	Hippocalcin-like protein 1 OS=Homo sapiens GN=HPCAL1 PE=1 SV=3
690	2.69	ARL8B	Q9NVJ2	ADP-ribosylation factor-like protein 8B OS=Homo sapiens GN=ARL8B PE=1 SV=1
691	2.66	F8W9U3	F8W9U3	Alpha/beta hydrolase domain-containing protein 14B OS=Homo sapiens GN=ABHD14B PE=1 SV=1
692	2.64	J3KQ41	J3KQ41	COP9 signalosome complex subunit 7b OS=Homo sapiens GN=COPS7B PE=1 SV=1
693	2.62	E5RHH5	E5RHH5	COP9 signalosome complex subunit 5 OS=Homo sapiens GN=COPS5 PE=1 SV=1
694	2.6	J3QL34	J3QL34	L-xylulose reductase (Fragment) OS=Homo sapiens GN=DCXR PE=1 SV=1
695	2.58	RPGP2	Q684P5	Rap1 GTPase-activating protein 2 OS=Homo sapiens GN=RAP1GAP2 PE=1 SV=2
696	2.58	PRG2	P13727	Bone marrow proteoglycan OS=Homo sapiens GN=PRG2 PE=1 SV=2
697	2.55	Q5T5C7	Q5T5C7	Serine--tRNA ligase, cytoplasmic OS=Homo sapiens GN=SARS PE=1 SV=1
698	2.55	IF2A	P05198	Eukaryotic translation initiation factor 2 subunit 1 OS=Homo sapiens GN=EIF2S1 PE=1 SV=3
699	2.54	F5GZQ3	F5GZQ3	Trifunctional enzyme subunit beta, mitochondrial OS=Homo sapiens GN=HADHB PE=1 SV=1
700	2.53	CPNE3	O75131	Copine-3 OS=Homo sapiens GN=CPNE3 PE=1 SV=1
701	2.53	GLRX3	O76003	Glutaredoxin-3 OS=Homo sapiens GN=GLRX3 PE=1 SV=2
702	2.52	PUR4	O15067	Phosphoribosylformylglycinamidine synthase OS=Homo sapiens GN=PFAS PE=1 SV=4
703	2.5	MP2K3	P46734	Dual specificity mitogen-activated protein kinase kinase 3 OS=Homo sapiens GN=MAP2K3 PE=1 SV=2
704	2.5	GSTM3	P21266	Glutathione S-transferase Mu 3 OS=Homo sapiens GN=GSTM3 PE=1 SV=3
705	2.5	ITA2	P17301	Integrin alpha-2 OS=Homo sapiens GN=ITGA2 PE=1 SV=1
706	2.49	A0A087WUZ3	A0A087WUZ3	Spectrin beta chain, non-erythrocytic 1 OS=Homo sapiens GN=SPTBN1 PE=1 SV=1
707	2.45	R4GN98	R4GN98	Protein S100 (Fragment) OS=Homo sapiens GN=S100A6 PE=1 SV=1
708	2.45	B7Z645	B7Z645	Heterogeneous nuclear ribonucleoprotein Q OS=Homo sapiens GN=SYNCRIP PE=1 SV=1
709	2.44	RAB5B	P61020	Ras-related protein Rab-5B OS=Homo sapiens GN=RAB5B PE=1 SV=1
710	2.44	K7EK35	K7EK35	Signal transducer and activator of transcription OS=Homo sapiens GN=STAT5A PE=1 SV=1
711	2.44	E7EM64	E7EM64	COP9 signalosome complex subunit 6 OS=Homo sapiens GN=COPS6 PE=1 SV=1
712	2.42	F8WDW9	F8WDW9	Endothelial cell-selective adhesion molecule OS=Homo sapiens GN=ESAM PE=1 SV=1
713	2.42	NBEL2	Q6ZNJ1	Neurobeachin-like protein 2 OS=Homo sapiens GN=NBEAL2 PE=1 SV=2
714	2.41	A0A024QZ42	A0A024QZ42	HCG1985580, isoform CRA_c OS=Homo sapiens GN=PDCD6 PE=1 SV=1
715	2.39	B4DR80	B4DR80	Serine/threonine-protein kinase 24 OS=Homo sapiens GN=STK24 PE=1 SV=1
716	2.37	STRN3	Q13033	Striatin-3 OS=Homo sapiens GN=STRN3 PE=1 SV=3
717	2.36	LEG3	P17931	Galectin-3 OS=Homo sapiens GN=LGALS3 PE=1 SV=5
718	2.34	ABRAL	Q9P1F3	Costars family protein ABRACL OS=Homo sapiens GN=ABRACL PE=1 SV=1
719	2.28	SQRD	Q9Y6N5	Sulfide:quinone oxidoreductase, mitochondrial OS=Homo sapiens GN=SQRDL PE=1 SV=1
720	2.27	J3KR44	J3KR44	Ubiquitin thioesterase OTUB1 OS=Homo sapiens GN=OTUB1 PE=1 SV=2
721	2.26	STK4	Q13043	Serine/threonine-protein kinase 4 OS=Homo sapiens GN=STK4 PE=1 SV=2
722	2.25	ADHX	P11766	Alcohol dehydrogenase class-3 OS=Homo sapiens GN=ADH5 PE=1 SV=4
723	2.22	GRP2	Q7LDG7	RAS guanyl-releasing protein 2 OS=Homo sapiens GN=RASGRP2 PE=1 SV=1
724	2.21	S4R3Y4	S4R3Y4	Protein AMBP OS=Homo sapiens GN=AMBP PE=1 SV=1
725	2.19	PCYXL	Q8NBM8	Prenylcysteine oxidase-like OS=Homo sapiens GN=PCYOX1L PE=1 SV=2
726	2.18	ACTBL	Q562R1	Beta-actin-like protein 2 OS=Homo sapiens GN=ACTBL2 PE=1 SV=2
727	2.18	PURA2	P30520	Adenylosuccinate synthetase isozyme 2 OS=Homo sapiens GN=ADSS PE=1 SV=3
728	2.17	VATE1	P36543	V-type proton ATPase subunit E 1 OS=Homo sapiens GN=ATP6V1E1 PE=1 SV=1
729	2.17	OTU1	Q5VVQ6	Ubiquitin thioesterase OTU1 OS=Homo sapiens GN=YOD1 PE=1 SV=1
730	2.15	ARF5	P84085	ADP-ribosylation factor 5 OS=Homo sapiens GN=ARF5 PE=1 SV=2
731	2.15	PDLI5	Q96HC4	PDZ and LIM domain protein 5 OS=Homo sapiens GN=PDLIM5 PE=1 SV=5
732	2.15	KAD3	Q9UIJ7	GTP:AMP phosphotransferase AK3, mitochondrial OS=Homo sapiens GN=AK3 PE=1 SV=4
733	2.15	CSCL1	O94886	CSC1-like protein 1 OS=Homo sapiens GN=TMEM63A PE=1 SV=3
734	2.12	X6R8A1	X6R8A1	Carboxypeptidase OS=Homo sapiens GN=CTSA PE=1 SV=1
735	2.12	MOB1A	Q9H8S9	MOB kinase activator 1A OS=Homo sapiens GN=MOB1A PE=1 SV=4
736	2.11	Q5TD07	Q5TD07	Ribosyldihydronicotinamide dehydrogenase [quinone] OS=Homo sapiens GN=NQO2 PE=1 SV=1
737	2.1	TGFI1	O43294	Transforming growth factor beta-1-induced transcript 1 protein OS=Homo sapiens GN=TGFB1I1 PE=1 SV=2
738	2.08	RAB1A	P62820	Ras-related protein Rab-1A OS=Homo sapiens GN=RAB1A PE=1 SV=3
739	2.08	MK01	P28482	Mitogen-activated protein kinase 1 OS=Homo sapiens GN=MAPK1 PE=1 SV=3
740	2.08	H0YLA4	H0YLA4	Sorbitol dehydrogenase OS=Homo sapiens GN=SORD PE=1 SV=1
741	2.08	A0A0A0MSB3	A0A0A0MSB3	cGMP-dependent protein kinase 1 OS=Homo sapiens GN=PRKG1 PE=1 SV=1
742	2.07	DNJA2	O60884	DnaJ homolog subfamily A member 2 OS=Homo sapiens GN=DNAJA2 PE=1 SV=1
743	2.06	PLIN3	O60664	Perilipin-3 OS=Homo sapiens GN=PLIN3 PE=1 SV=3
744	2.06	XRP2	O75695	Protein XRP2 OS=Homo sapiens GN=RP2 PE=1 SV=4
745	2.06	FHOD1	Q9Y613	FH1/FH2 domain-containing protein 1 OS=Homo sapiens GN=FHOD1 PE=1 SV=3
746	2.06	NSF1C	Q9UNZ2	NSFL1 cofactor p47 OS=Homo sapiens GN=NSFL1C PE=1 SV=2
747	2.06	AOFB	P27338	Amine oxidase [flavin-containing] B OS=Homo sapiens GN=MAOB PE=1 SV=3
748	2.05	X5D2R7	X5D2R7	Proteasome subunit beta type OS=Homo sapiens GN=PSM8 PE=1 SV=1
749	2.04	J3QSC3	J3QSC3	Monocarboxylate transporter 4 (Fragment) OS=Homo sapiens GN=SLC16A3 PE=1 SV=1
750	2.04	F5GWE5	F5GWE5	Phosphatidylinositol transfer protein alpha isoform OS=Homo sapiens GN=PITPNA PE=1 SV=1
751	2.04	A0A0A0MQS8	A0A0A0MQS8	Ammonium transporter Rh type A OS=Homo sapiens GN=RHAG PE=1 SV=1
752	2.04	STRAP	Q9Y3F4	Serine-threonine kinase receptor-associated protein OS=Homo sapiens GN=STRAP PE=1 SV=1
753	2.03	RAB3C	Q96E17	Ras-related protein Rab-3C OS=Homo sapiens GN=RAB3C PE=2 SV=1
754	2.03	C9JZI7	C9JZI7	Nucleosome assembly protein 1-like 4 (Fragment) OS=Homo sapiens GN=NAP1L4 PE=1 SV=1
755	2.03	F5H365	F5H365	Protein transport protein Sec23A OS=Homo sapiens GN=SEC23A PE=1 SV=1
756	2.02	F2Z2I8	F2Z2I8	Stomatin-like protein 2, mitochondrial OS=Homo sapiens GN=STOML2 PE=1 SV=1
757	2.02	SIRBL	Q5TFQ8	Signal-regulatory protein beta-1 isoform 3 OS=Homo sapiens GN=SIRPB1 PE=1 SV=1
758	2.02	CUL3	Q13618	Cullin-3 OS=Homo sapiens GN=CUL3 PE=1 SV=2
759	2.02	PRS8	P62195	26S protease regulatory subunit 8 OS=Homo sapiens GN=PSMC5 PE=1 SV=1
760	2.02	CASP3	P42574	Caspase-3 OS=Homo sapiens GN=CASP3 PE=1 SV=2
761	2.02	MTAP	Q13126	S-methyl-5'-thioadenosine phosphorylase OS=Homo sapiens GN=MTAP PE=1 SV=2
762	2.02	Q5T6H7	Q5T6H7	Xaa-Pro aminopeptidase 1 OS=Homo sapiens GN=XPNPEP1 PE=1 SV=1
763	2.02	E9PN17	E9PN17	ATP synthase subunit g, mitochondrial OS=Homo sapiens GN=ATP5L PE=1 SV=1
764	2.02	SC22B	O75396	Vesicle-trafficking protein SEC22b OS=Homo sapiens GN=SEC22B PE=1 SV=4
765	2.01	ACTC	P68032	Actin, alpha cardiac muscle 1 OS=Homo sapiens GN=ACTC1 PE=1 SV=1
766	2.01	LYN	P07948	Tyrosine-protein kinase Lyn OS=Homo sapiens GN=LYN PE=1 SV=3
767	2.01	KAPCG	P22612	cAMP-dependent protein kinase catalytic subunit gamma OS=Homo sapiens GN=PRKACG PE=1 SV=3
768	2.01	F5GXX5	F5GXX5	Dolichyl-diphosphooligosaccharide--protein glycosyltransferase subunit DAD1 OS=Homo sapiens GN=DAD1 PE=1 SV=1
769	2.01	B4DKB2	B4DKB2	Endothelin-converting enzyme 1 OS=Homo sapiens GN=ECE1 PE=1 SV=1
770	2.01	H7BY83	H7BY83	WD repeat-containing protein 44 (Fragment) OS=Homo sapiens GN=WDR44 PE=1 SV=1
771	2.01	PGM2L	Q6PCE3	Glucose 1,6-bisphosphate synthase OS=Homo sapiens GN=PGM2L1 PE=1 SV=3
772	2.01	UBAC1	Q9BSL1	Ubiquitin-associated domain-containing protein 1 OS=Homo sapiens GN=UBAC1 PE=1 SV=1
773	2.01	ACOX1	Q15067	Peroxisomal acyl-coenzyme A oxidase 1 OS=Homo sapiens GN=ACOX1 PE=1 SV=3
774	2.01	MOGS	Q13724	Mannosyl-oligosaccharide glucosidase OS=Homo sapiens GN=MOGS PE=1 SV=5
775	2.01	AATM	P00505	Aspartate aminotransferase, mitochondrial OS=Homo sapiens GN=GOT2 PE=1 SV=3
776	2	FLNA	P21333	Filamin-A OS=Homo sapiens GN=FLNA PE=1 SV=4
777	2	E5RK69	E5RK69	Annexin OS=Homo sapiens GN=ANXA6 PE=1 SV=1
778	2	K7ENT6	K7ENT6	Tropomyosin alpha-4 chain (Fragment) OS=Homo sapiens GN=TPM4 PE=1 SV=1
779	2	D6RGI3	D6RGI3	Septin 11, isoform CRA_b OS=Homo sapiens GN=SEPT11 PE=1 SV=1
780	2	1B56	P30495	HLA class I histocompatibility antigen, B-56 alpha chain OS=Homo sapiens GN=HLA-B PE=1 SV=1
781	2	NDKA	P15531	Nucleoside diphosphate kinase A OS=Homo sapiens GN=NME1 PE=1 SV=1
782	2	H0YNE9	H0YNE9	Ras-related protein Rab-8B (Fragment) OS=Homo sapiens GN=RAB8B PE=1 SV=1
783	2	G8JLB6	G8JLB6	Heterogeneous nuclear ribonucleoprotein H OS=Homo sapiens GN=HNRNPH1 PE=1 SV=1
784	2	ST1A1	P50225	Sulfotransferase 1A1 OS=Homo sapiens GN=SULT1A1 PE=1 SV=3
785	2	B7Z3L0	B7Z3L0	Ras-related protein Rab-37 OS=Homo sapiens GN=RAB37 PE=1 SV=1
786	2	M0R1E0	M0R1E0	Ras-related protein Rab-4B (Fragment) OS=Homo sapiens GN=RAB4B PE=1 SV=1
787	2	B7Z4M1	B7Z4M1	Reticulon OS=Homo sapiens GN=RTN3 PE=1 SV=1
788	2	RTN3	O95197	Reticulon-3 OS=Homo sapiens GN=RTN3 PE=1 SV=2
789	2	KINH	P33176	Kinesin-1 heavy chain OS=Homo sapiens GN=KIF5B PE=1 SV=1
790	2	PDIA5	Q14554	Protein disulfide-isomerase A5 OS=Homo sapiens GN=PDIA5 PE=1 SV=1
791	2	Q5F2F8	Q5F2F8	Serine/threonine-protein phosphatase OS=Homo sapiens GN=PPP3CB PE=1 SV=1
792	2	A0A0A0MQR0	A0A0A0MQR0	Cytochrome P450, family 4, subfamily F, polypeptide 2, isoform CRA_a OS=Homo sapiens GN=CYP4F2 PE=1 SV=1
793	2	M0R116	M0R116	Sodium/potassium-transporting ATPase subunit alpha-3 OS=Homo sapiens GN=ATP1A3 PE=1 SV=1
794	2	J3KNF8	J3KNF8	Cytochrome b5 type B OS=Homo sapiens GN=CYB5B PE=1 SV=1
795	2	ZO2	Q9UDY2	Tight junction protein ZO-2 OS=Homo sapiens GN=TJP2 PE=1 SV=2
796	2	TM9S2	Q99805	Transmembrane 9 superfamily member 2 OS=Homo sapiens GN=TM9SF2 PE=1 SV=1
797	2	FSCN1	Q16658	Fascin OS=Homo sapiens GN=FSCN1 PE=1 SV=3
798	2	PLP2	Q04941	Proteolipid protein 2 OS=Homo sapiens GN=PLP2 PE=1 SV=1
799	2	PAI1	P05121	Plasminogen activator inhibitor 1 OS=Homo sapiens GN=SERPINE1 PE=1 SV=1
800	2	S4R2X2	S4R2X2	Sideroflexin-1 OS=Homo sapiens GN=SFXN1 PE=1 SV=1
801	2	Q86YQ0	Q86YQ0	HZGJ OS=Homo sapiens GN=HZGJ PE=2 SV=1
802	2	Q5T8U5	Q5T8U5	Surfeit 4 OS=Homo sapiens GN=SURF4 PE=1 SV=1
803	2	M9MML6	M9MML6	Low affinity immunoglobulin gamma Fc region receptor III-B OS=Homo sapiens GN=FCGR3B PE=1 SV=1
804	2	K7N7A8	K7N7A8	Uncharacterized protein (Fragment) OS=Homo sapiens PE=3 SV=2
805	2	J3QQN1	J3QQN1	Proteasome subunit beta type-10 (Fragment) OS=Homo sapiens GN=PSMB10 PE=1 SV=1
806	2	H7C579	H7C579	Omega-amidase NIT2 (Fragment) OS=Homo sapiens GN=NIT2 PE=1 SV=5
807	2	H7BXY6	H7BXY6	Tetraspanin OS=Homo sapiens GN=TSPAN14 PE=1 SV=1
808	2	H3BU94	H3BU94	Synaptosomal-associated protein 23 OS=Homo sapiens GN=SNAP23 PE=1 SV=1
809	2	H0YFX9	H0YFX9	Histone H2A (Fragment) OS=Homo sapiens GN=H2AFJ PE=1 SV=1
810	2	H0YDV5	H0YDV5	Myc target protein 1 (Fragment) OS=Homo sapiens GN=MYCT1 PE=1 SV=1
811	2	H0Y8X3	H0Y8X3	Eukaryotic translation initiation factor 4E type 1B (Fragment) OS=Homo sapiens GN=EIF4E1B PE=3 SV=1
812	2	H0Y8D1	H0Y8D1	Trypsin-1 (Fragment) OS=Homo sapiens GN=PRSS1 PE=1 SV=1
813	2	G5E9W8	G5E9W8	Glycogenin 1, isoform CRA_e OS=Homo sapiens GN=GYG1 PE=1 SV=1
814	2	G3XA98	G3XA98	Fibulin 5, isoform CRA_a OS=Homo sapiens GN=FBLN5 PE=1 SV=1
815	2	G3V1U5	G3V1U5	Golgi transport 1 homolog B (S. cerevisiae), isoform CRA_c OS=Homo sapiens GN=GOLT1B PE=1 SV=1
816	2	F8WDY4	F8WDY4	Protein lifeguard 3 OS=Homo sapiens GN=TMBIM1 PE=1 SV=1
817	2	F8WAR4	F8WAR4	MICOS complex subunit MIC19 OS=Homo sapiens GN=CHCHD3 PE=1 SV=1
818	2	F8VPF7	F8VPF7	Voltage-gated hydrogen channel 1 (Fragment) OS=Homo sapiens GN=HVCN1 PE=1 SV=2
819	2	F6XSS0	F6XSS0	Blood group Rh(CE) polypeptide OS=Homo sapiens GN=RHCE PE=4 SV=1
820	2	F5H796	F5H796	Diablo homolog, mitochondrial (Fragment) OS=Homo sapiens GN=DIABLO PE=1 SV=5
821	2	F5H345	F5H345	Porphobilinogen deaminase OS=Homo sapiens GN=HMBS PE=1 SV=1
822	2	E9PHS0	E9PHS0	LanC-like protein 1 (Fragment) OS=Homo sapiens GN=LANCL1 PE=1 SV=1
823	2	E7EUY5	E7EUY5	Single-stranded DNA-binding protein, mitochondrial (Fragment) OS=Homo sapiens GN=SSBP1 PE=1 SV=1
824	2	E5RHW4	E5RHW4	Erlin-2 (Fragment) OS=Homo sapiens GN=ERLIN2 PE=1 SV=1
825	2	D6RFL4	D6RFL4	Monocyte differentiation antigen CD14 (Fragment) OS=Homo sapiens GN=CD14 PE=1 SV=1
826	2	D3DX19	D3DX19	Claudin OS=Homo sapiens GN=CLDN5 PE=1 SV=1
827	2	C9JES6	C9JES6	Calcium/calmodulin-dependent protein kinase type 1 (Fragment) OS=Homo sapiens GN=CAMK1 PE=1 SV=1
828	2	B8ZZL8	B8ZZL8	10 kDa heat shock protein, mitochondrial OS=Homo sapiens GN=HSPE1 PE=1 SV=1
829	2	B8ZZ81	B8ZZ81	Alkyldihydroxyacetonephosphate synthase, peroxisomal OS=Homo sapiens GN=AGPS PE=1 SV=1
830	2	B5MCT7	B5MCT7	Protein phosphatase 1F OS=Homo sapiens GN=PPM1F PE=1 SV=1
831	2	B1AH86	B1AH86	GRB2-related adapter protein 2 (Fragment) OS=Homo sapiens GN=GRAP2 PE=1 SV=1
832	2	A8MUA9	A8MUA9	SMT3 suppressor of mif two 3 homolog 3 (Yeast), isoform CRA_d OS=Homo sapiens GN=SUMO3 PE=1 SV=1
833	2	A0A0G2JPU1	A0A0G2JPU1	Uncharacterized protein OS=Homo sapiens PE=1 SV=1
834	2	A0A0C4DFS8	A0A0C4DFS8	Nicotinamide phosphoribosyltransferase OS=Homo sapiens GN=NAMPT PE=1 SV=1
835	2	FIS1	Q9Y3D6	Mitochondrial fission 1 protein OS=Homo sapiens GN=FIS1 PE=1 SV=2
836	2	SGT1	Q9Y2Z0	Protein SGT1 homolog OS=Homo sapiens GN=SUGT1 PE=1 SV=3
837	2	PADI2	Q9Y2J8	Protein-arginine deiminase type-2 OS=Homo sapiens GN=PADI2 PE=1 SV=2
838	2	SH3L2	Q9UJC5	SH3 domain-binding glutamic acid-rich-like protein 2 OS=Homo sapiens GN=SH3BGRL2 PE=1 SV=2
839	2	SLAF5	Q9UIB8	SLAM family member 5 OS=Homo sapiens GN=CD84 PE=1 SV=1
840	2	RGS18	Q9NS28	Regulator of G-protein signaling 18 OS=Homo sapiens GN=RGS18 PE=1 SV=1
841	2	PPIP2	Q9H939	Proline-serine-threonine phosphatase-interacting protein 2 OS=Homo sapiens GN=PSTPIP2 PE=1 SV=4
842	2	HINT2	Q9BX68	Histidine triad nucleotide-binding protein 2, mitochondrial OS=Homo sapiens GN=HINT2 PE=1 SV=1
843	2	UBP47	Q96K76	Ubiquitin carboxyl-terminal hydrolase 47 OS=Homo sapiens GN=USP47 PE=1 SV=3
844	2	SCFD1	Q8WVM8	Sec1 family domain-containing protein 1 OS=Homo sapiens GN=SCFD1 PE=1 SV=4
845	2	TRML1	Q86YW5	Trem-like transcript 1 protein OS=Homo sapiens GN=TREML1 PE=1 SV=2
846	2	PDE3A	Q14432	cGMP-inhibited 3',5'-cyclic phosphodiesterase A OS=Homo sapiens GN=PDE3A PE=1 SV=3
847	2	K2012	Q0VF49	Uncharacterized protein KIAA2012 OS=Homo sapiens GN=KIAA2012 PE=2 SV=2
848	2	IF6	P56537	Eukaryotic translation initiation factor 6 OS=Homo sapiens GN=EIF6 PE=1 SV=1
849	2	GLRX1	P35754	Glutaredoxin-1 OS=Homo sapiens GN=GLRX PE=1 SV=2
850	2	DEF4	P12838	Neutrophil defensin 4 OS=Homo sapiens GN=DEFA4 PE=1 SV=2
851	2	RNAS2	P10153	Non-secretory ribonuclease OS=Homo sapiens GN=RNASE2 PE=1 SV=2
852	2	LOX5	P09917	Arachidonate 5-lipoxygenase OS=Homo sapiens GN=ALOX5 PE=1 SV=2
853	2	CO9	P02748	Complement component C9 OS=Homo sapiens GN=C9 PE=1 SV=2
854	2	NDUS2	O75306	NADH dehydrogenase [ubiquinone] iron-sulfur protein 2, mitochondrial OS=Homo sapiens GN=NDUFS2 PE=1 SV=2
855	2	SCAM2	O15127	Secretory carrier-associated membrane protein 2 OS=Homo sapiens GN=SCAMP2 PE=1 SV=2
