# Supplementary material for: Mass Spectrometry-Based Proteomic Profiling of Thrombotic Material Obtained by Endovascular Thrombectomy in Patients with Ischemic Stroke
Source: Int J Mol Sci. 2018 Feb 7;19(2):498. doi: 10.3390/ijms19020498 (PMC5855720; doi:10.3390/ijms19020498)
Supplement: Supplementary file 1 [file ijms-19-00498-s001.zip › ijms-260181-SI/Table S2. Pathway analysis.xls]

## Sheet: significant pathways
			Thrombotic
Canonical Pathways	-log(p-value)	%	proteins
Remodeling of Epithelial Adherens Junctions	2,51E01	56.1	37
Protein Ubiquitination Pathway	2,47E01	28.3	72
Mitochondrial Dysfunction	2,36E01	33.9	56
Acute Phase Response Signaling	2,23E01	32.7	55
Clathrin-mediated Endocytosis Signaling	2,18E01	30.1	59
Integrin Signaling	2,14E01	28.8	61
Caveolar-mediated Endocytosis Signaling	2,02E01	47.9	34
Phagosome Maturation	1,97E01	34.3	46
LXR/RXR Activation	1,83E01	34.7	42
Actin Cytoskeleton Signaling	1,82E01	26.1	58
Fcγ Receptor-mediated Phagocytosis in Macrophages and Monocytes	17.5	38.7	36
RhoGDI Signaling	1,49E01	26.7	46
Leukocyte Extravasation Signaling	1,44E01	24.4	50
Ephrin Receptor Signaling	1,42E01	26.2	45
Gap Junction Signaling	1,37E01	26.2	43
NRF2-mediated Oxidative Stress Response	1,32E01	24.2	46
