# Supplementary material for: Mass Spectrometry-Based Proteomic Profiling of Thrombotic Material Obtained by Endovascular Thrombectomy in Patients with Ischemic Stroke
Source: Int J Mol Sci. 2018 Feb 7;19(2):498. doi: 10.3390/ijms19020498 (PMC5855720; doi:10.3390/ijms19020498)
Supplement: Supplementary file 1 [file ijms-19-00498-s001.zip › ijms-260181-SI/Table S3. Biofunctions.xls]

## Sheet: classification
GENERIC FUNCTIONS
Diseases or Functions Annotation	p-Value	Number of Proteins
proliferation of cells	3,58E-38	357
cell death	4,22E-41	308
cell movement	1,05E-37	225
apoptosis	3,34E-26	224
necrosis	6,12E-25	200
metabolism of protein	1,25E-19	115
invasion of cells	1,20E-15	105
catabolism of protein	2,80E-16	85
cell survival	3,96E-09	85
activation of cells	1,95E-20	84
metabolism of ROS	6,97E-26	67
endocytosis	1,94E-19	65
aggregation of cells	1,07E-24	53
cytolysis	1,45E-23	51
metabolism of nucleic acids	1,57E-08	50
organization of cytoskeleton	8,05E-15	43
phagocytosis	4,49E-16	39
IMMUNOLOGICAL FUNCTIONS	p-Value	Number of Proteins
inflammation of organ	9,88E-18	156
hypersensitive reaction	3,92E-19	77
inflammatory response	1,53E-18	77
cell movement of phagocytes	1,60E-19	63
activation of leukocytes	1,60E-16	62
adhesion of immune cells	5,59E-20	55
cell death of immune cells	1,34E-12	55
severe inflammatory disorder	1,46E-21	54
immune response of cells	2,30E-13	54
cell movement of lymphocytes	1,16E-16	48
Lymphocyte migration	2,97E-13	40
chemotaxis of mononuclear leukocytes	1,08E-10	34
activation of phagocytes	2,77E-12	32
cell movement of monocytes	2,30E-09	29
binding of leukocytes	2,89E-10	28
adhesion of phagocytes	2,43E-10	23
binding of professional phagocytic cells	7,18E-10	20
response of granulocytes	1,61E-09	16
adhesion of neutrophils	3,97E-09	16
immune response of neutrophils	1,52E-08	14
CARDIOLOGICAL FUNCTIONS
	p-Value	Number of Proteins
blood protein disorder	1,57E-22	107
peripheral vascular disease	1,81E-18	95
arteriosclerosis	1,08E-09	72
atherosclerosis	1,04E-09	71
coronary disease	5,40E-09	68
chronic kidney disease	1,52E-16	58
Infarction	1,01E-18	56
hemorrhagic disease	3,11E-17	55
acute coronary syndrome	4,17E-15	55
peripheral arterial disease	3,02E-11	50
myocardial infarction	1,13E-17	48
cerebrovascular dysfunction	1,60E-09	48
hemolysis	6,89E-28	42
acute myocardial infarction	7,92E-12	32
PERIPHERAL VASCULAR FUNCTIONS	p-Value	Number of Proteins
cell movement of blood cells	9,24E-28	96
activation of blood cells	1,51E-20	72
adhesion of blood cells	1,29E-27	70
cell movement of leukocytes	7,50E-23	69
cell death of blood cells	3,23E-13	58
chemotaxis of leukocytes	8,15E-14	51
aggregation of blood cells	2,75E-27	49
migration of leukocytes	3,09E-15	48
aggregation of blood platelets	3,78E-27	44
cell movement of granulocytes	6,30E-15	43
apoptosis of blood cells	9,15E-09	40
binding of blood cells	2,66E-15	39
cell movement of neutrophils	7,80E-14	35
adhesion of granulocytes	1,01E-11	23
adhesion of blood platelets	1,36E-13	16
binding of blood platelets	1,31E-08	13
	p-Value	Number of Proteins
vascular development	2,92E-17	96
angiogenesis	5,31E-17	95
chemotaxis	2,40E-18	75
vasculogenesis	2,66E-13	75
blood clot	3,60E-13	39
hemostasis	1,75E-14	36
thrombus	2,39E-11	35
coagulation	2,44E-12	29
vascular endothelial cell adhesion	2,27E-10	22
binding of endothelial cells	9,78E-09	20
complement activation	7,16E-11	15
