# Supplementary material for: Mass Spectrometry-Based Proteomic Profiling of Thrombotic Material Obtained by Endovascular Thrombectomy in Patients with Ischemic Stroke
Source: Int J Mol Sci. 2018 Feb 7;19(2):498. doi: 10.3390/ijms19020498 (PMC5855720; doi:10.3390/ijms19020498)
Supplement: Supplementary file 1 [file ijms-19-00498-s001.zip › ijms-260181-SI/Table S4. Proteome reference.xlsx]

## Sheet: Hoja1
Gene	Uniprot code	Protein name
MYH9	P35579	Myosin-9 OS=Homo sapiens GN=MYH9 PE=1 SV=4
Q5HY54	Q5HY54	Filamin-A OS=Homo sapiens GN=FLNA PE=1 SV=1
TLN1	Q9Y490	Talin-1 OS=Homo sapiens GN=TLN1 PE=1 SV=3
A0A087WVQ6	A0A087WVQ6	Clathrin heavy chain OS=Homo sapiens GN=CLTC PE=1 SV=1
FINC	P02751	Fibronectin OS=Homo sapiens GN=FN1 PE=1 SV=4
CO3	P01024	Complement C3 OS=Homo sapiens GN=C3 PE=1 SV=2
TSP1	P07996	Thrombospondin-1 OS=Homo sapiens GN=THBS1 PE=1 SV=2
ACTN1	P12814	Alpha-actinin-1 OS=Homo sapiens GN=ACTN1 PE=1 SV=2
PLEC	Q15149	Plectin OS=Homo sapiens GN=PLEC PE=1 SV=3
VINC	P18206	Vinculin OS=Homo sapiens GN=VCL PE=1 SV=4
A2MG	P01023	Alpha-2-macroglobulin OS=Homo sapiens GN=A2M PE=1 SV=3
ALBU	P02768	Serum albumin OS=Homo sapiens GN=ALB PE=1 SV=2
SPTB1	P11277	Spectrin beta chain, erythrocytic OS=Homo sapiens GN=SPTB PE=1 SV=5
ITA2B	P08514	Integrin alpha-IIb OS=Homo sapiens GN=ITGA2B PE=1 SV=3
F13A	P00488	Coagulation factor XIII A chain OS=Homo sapiens GN=F13A1 PE=1 SV=4
VWF	P04275	von Willebrand factor OS=Homo sapiens GN=VWF PE=1 SV=4
PLMN	P00747	Plasminogen OS=Homo sapiens GN=PLG PE=1 SV=2
C9JEU5	C9JEU5	Fibrinogen gamma chain OS=Homo sapiens GN=FGG PE=1 SV=1
TERA	P55072	Transitional endoplasmic reticulum ATPase OS=Homo sapiens GN=VCP PE=1 SV=4
FIBA	P02671	Fibrinogen alpha chain OS=Homo sapiens GN=FGA PE=1 SV=2
HS90A	P07900	Heat shock protein HSP 90-alpha OS=Homo sapiens GN=HSP90AA1 PE=1 SV=5
FIBB	P02675	Fibrinogen beta chain OS=Homo sapiens GN=FGB PE=1 SV=2
URP2	Q86UX7	Fermitin family homolog 3 OS=Homo sapiens GN=FERMT3 PE=1 SV=1
ITA6	P23229	Integrin alpha-6 OS=Homo sapiens GN=ITGA6 PE=1 SV=5
PLSL	P13796	Plastin-2 OS=Homo sapiens GN=LCP1 PE=1 SV=6
CAN1	P07384	Calpain-1 catalytic subunit OS=Homo sapiens GN=CAPN1 PE=1 SV=1
KPYM	P14618	Pyruvate kinase PKM OS=Homo sapiens GN=PKM PE=1 SV=4
HXK1	P19367	Hexokinase-1 OS=Homo sapiens GN=HK1 PE=1 SV=3
ENPL	P14625	Endoplasmin OS=Homo sapiens GN=HSP90B1 PE=1 SV=1
ACTG	P63261	Actin, cytoplasmic 2 OS=Homo sapiens GN=ACTG1 PE=1 SV=1
ITB3	P05106	Integrin beta-3 OS=Homo sapiens GN=ITGB3 PE=1 SV=2
ACTN4	O43707	Alpha-actinin-4 OS=Homo sapiens GN=ACTN4 PE=1 SV=2
ANXA6	P08133	Annexin A6 OS=Homo sapiens GN=ANXA6 PE=1 SV=3
TRFE	P02787	Serotransferrin OS=Homo sapiens GN=TF PE=1 SV=3
PYGB	P11216	Glycogen phosphorylase, brain form OS=Homo sapiens GN=PYGB PE=1 SV=5
GANAB	Q14697	Neutral alpha-glucosidase AB OS=Homo sapiens GN=GANAB PE=1 SV=3
ITAM	P11215	Integrin alpha-M OS=Homo sapiens GN=ITGAM PE=1 SV=2
WDR1	O75083	WD repeat-containing protein 1 OS=Homo sapiens GN=WDR1 PE=1 SV=4
A0A0A0MRJ7	A0A0A0MRJ7	Coagulation factor V OS=Homo sapiens GN=F5 PE=1 SV=1
CH60	P10809	60 kDa heat shock protein, mitochondrial OS=Homo sapiens GN=HSPD1 PE=1 SV=2
HSP7C	P11142	Heat shock cognate 71 kDa protein OS=Homo sapiens GN=HSPA8 PE=1 SV=1
CFAH	P08603	Complement factor H OS=Homo sapiens GN=CFH PE=1 SV=4
LOX12	P18054	Arachidonate 12-lipoxygenase, 12S-type OS=Homo sapiens GN=ALOX12 PE=1 SV=4
GRP78	P11021	78 kDa glucose-regulated protein OS=Homo sapiens GN=HSPA5 PE=1 SV=2
TKT	P29401	Transketolase OS=Homo sapiens GN=TKT PE=1 SV=3
ATPB	P06576	ATP synthase subunit beta, mitochondrial OS=Homo sapiens GN=ATP5B PE=1 SV=3
TBB1	Q9H4B7	Tubulin beta-1 chain OS=Homo sapiens GN=TUBB1 PE=1 SV=1
GPDM	P43304	Glycerol-3-phosphate dehydrogenase, mitochondrial OS=Homo sapiens GN=GPD2 PE=1 SV=3
A0A0A0MT01	A0A0A0MT01	Gelsolin OS=Homo sapiens GN=GSN PE=1 SV=1
MOES	P26038	Moesin OS=Homo sapiens GN=MSN PE=1 SV=3
TCPA	P17987	T-complex protein 1 subunit alpha OS=Homo sapiens GN=TCP1 PE=1 SV=1
PDIA3	P30101	Protein disulfide-isomerase A3 OS=Homo sapiens GN=PDIA3 PE=1 SV=4
MMP9	P14780	Matrix metalloproteinase-9 OS=Homo sapiens GN=MMP9 PE=1 SV=3
CAND1	Q86VP6	Cullin-associated NEDD8-dissociated protein 1 OS=Homo sapiens GN=CAND1 PE=1 SV=2
HBB	P68871	Hemoglobin subunit beta OS=Homo sapiens GN=HBB PE=1 SV=2
UN13D	Q70J99	Protein unc-13 homolog D OS=Homo sapiens GN=UNC13D PE=1 SV=1
GDIB	P50395	Rab GDP dissociation inhibitor beta OS=Homo sapiens GN=GDI2 PE=1 SV=2
CATA	P04040	Catalase OS=Homo sapiens GN=CAT PE=1 SV=3
GRP75	P38646	Stress-70 protein, mitochondrial OS=Homo sapiens GN=HSPA9 PE=1 SV=2
PERM	P05164	Myeloperoxidase OS=Homo sapiens GN=MPO PE=1 SV=1
ATPA	P25705	ATP synthase subunit alpha, mitochondrial OS=Homo sapiens GN=ATP5A1 PE=1 SV=1
TCPE	P48643	T-complex protein 1 subunit epsilon OS=Homo sapiens GN=CCT5 PE=1 SV=1
ALDOA	P04075	Fructose-bisphosphate aldolase A OS=Homo sapiens GN=ALDOA PE=1 SV=2
TCPQ	P50990	T-complex protein 1 subunit theta OS=Homo sapiens GN=CCT8 PE=1 SV=4
AT2A3	Q93084	Sarcoplasmic/endoplasmic reticulum calcium ATPase 3 OS=Homo sapiens GN=ATP2A3 PE=1 SV=2
K2C1	P04264	Keratin, type II cytoskeletal 1 OS=Homo sapiens GN=KRT1 PE=1 SV=6
PDIA1	P07237	Protein disulfide-isomerase OS=Homo sapiens GN=P4HB PE=1 SV=3
ENOA	P06733	Alpha-enolase OS=Homo sapiens GN=ENO1 PE=1 SV=2
THRB	P00734	Prothrombin OS=Homo sapiens GN=F2 PE=1 SV=2
K1C10	P13645	Keratin, type I cytoskeletal 10 OS=Homo sapiens GN=KRT10 PE=1 SV=6
PGK1	P00558	Phosphoglycerate kinase 1 OS=Homo sapiens GN=PGK1 PE=1 SV=3
CAP1	Q01518	Adenylyl cyclase-associated protein 1 OS=Homo sapiens GN=CAP1 PE=1 SV=5
ITB1	P05556	Integrin beta-1 OS=Homo sapiens GN=ITGB1 PE=1 SV=2
TCPB	P78371	T-complex protein 1 subunit beta OS=Homo sapiens GN=CCT2 PE=1 SV=4
PYGL	P06737	Glycogen phosphorylase, liver form OS=Homo sapiens GN=PYGL PE=1 SV=4
G6PD	P11413	Glucose-6-phosphate 1-dehydrogenase OS=Homo sapiens GN=G6PD PE=1 SV=4
A1AT	P01009	Alpha-1-antitrypsin OS=Homo sapiens GN=SERPINA1 PE=1 SV=3
ANK1	P16157	Ankyrin-1 OS=Homo sapiens GN=ANK1 PE=1 SV=3
LDHB	P07195	L-lactate dehydrogenase B chain OS=Homo sapiens GN=LDHB PE=1 SV=2
ARP3	P61158	Actin-related protein 3 OS=Homo sapiens GN=ACTR3 PE=1 SV=3
ITB2	P05107	Integrin beta-2 OS=Homo sapiens GN=ITGB2 PE=1 SV=2
ILEU	P30740	Leukocyte elastase inhibitor OS=Homo sapiens GN=SERPINB1 PE=1 SV=1
TCPH	Q99832	T-complex protein 1 subunit eta OS=Homo sapiens GN=CCT7 PE=1 SV=2
A0A0G2JIW1	A0A0G2JIW1	Heat shock 70 kDa protein 1B OS=Homo sapiens GN=HSPA1B PE=1 SV=1
IDHP	P48735	Isocitrate dehydrogenase [NADP], mitochondrial OS=Homo sapiens GN=IDH2 PE=1 SV=2
A0A0A0MTH3	A0A0A0MTH3	Integrin-linked protein kinase OS=Homo sapiens GN=ILK PE=1 SV=1
A0A075B738	A0A075B738	Platelet endothelial cell adhesion molecule OS=Homo sapiens GN=PECAM1 PE=1 SV=1
IMB1	Q14974	Importin subunit beta-1 OS=Homo sapiens GN=KPNB1 PE=1 SV=2
VATA	P38606	V-type proton ATPase catalytic subunit A OS=Homo sapiens GN=ATP6V1A PE=1 SV=2
HBA	P69905	Hemoglobin subunit alpha OS=Homo sapiens GN=HBA1 PE=1 SV=2
TCPZ	P40227	T-complex protein 1 subunit zeta OS=Homo sapiens GN=CCT6A PE=1 SV=3
COR1A	P31146	Coronin-1A OS=Homo sapiens GN=CORO1A PE=1 SV=4
B3AT	P02730	Band 3 anion transport protein OS=Homo sapiens GN=SLC4A1 PE=1 SV=3
K22E	P35908	Keratin, type II cytoskeletal 2 epidermal OS=Homo sapiens GN=KRT2 PE=1 SV=2
ANXA1	P04083	Annexin A1 OS=Homo sapiens GN=ANXA1 PE=1 SV=2
E9PLK3	E9PLK3	Puromycin-sensitive aminopeptidase OS=Homo sapiens GN=NPEPPS PE=1 SV=1
UBA1	P22314	Ubiquitin-like modifier-activating enzyme 1 OS=Homo sapiens GN=UBA1 PE=1 SV=3
PTN6	P29350	Tyrosine-protein phosphatase non-receptor type 6 OS=Homo sapiens GN=PTPN6 PE=1 SV=1
HS90B	P08238	Heat shock protein HSP 90-beta OS=Homo sapiens GN=HSP90AB1 PE=1 SV=4
1433Z	P63104	14-3-3 protein zeta/delta OS=Homo sapiens GN=YWHAZ PE=1 SV=1
EFTU	P49411	Elongation factor Tu, mitochondrial OS=Homo sapiens GN=TUFM PE=1 SV=2
TCPD	P50991	T-complex protein 1 subunit delta OS=Homo sapiens GN=CCT4 PE=1 SV=4
6PGD	P52209	6-phosphogluconate dehydrogenase, decarboxylating OS=Homo sapiens GN=PGD PE=1 SV=3
CALX	P27824	Calnexin OS=Homo sapiens GN=CANX PE=1 SV=2
LKHA4	P09960	Leukotriene A-4 hydrolase OS=Homo sapiens GN=LTA4H PE=1 SV=2
PNPH	P00491	Purine nucleoside phosphorylase OS=Homo sapiens GN=PNP PE=1 SV=2
RASA3	Q14644	Ras GTPase-activating protein 3 OS=Homo sapiens GN=RASA3 PE=1 SV=3
ANT3	P01008	Antithrombin-III OS=Homo sapiens GN=SERPINC1 PE=1 SV=1
RINI	P13489	Ribonuclease inhibitor OS=Homo sapiens GN=RNH1 PE=1 SV=2
ANXA3	P12429	Annexin A3 OS=Homo sapiens GN=ANXA3 PE=1 SV=3
LDHA	P00338	L-lactate dehydrogenase A chain OS=Homo sapiens GN=LDHA PE=1 SV=2
2AAA	P30153	Serine/threonine-protein phosphatase 2A 65 kDa regulatory subunit A alpha isoform OS=Homo sapiens GN=PPP2R1A PE=1 SV=4
GDIA	P31150	Rab GDP dissociation inhibitor alpha OS=Homo sapiens GN=GDI1 PE=1 SV=2
G3P	P04406	Glyceraldehyde-3-phosphate dehydrogenase OS=Homo sapiens GN=GAPDH PE=1 SV=3
K1C9	P35527	Keratin, type I cytoskeletal 9 OS=Homo sapiens GN=KRT9 PE=1 SV=3
RPN1	P04843	Dolichyl-diphosphooligosaccharide--protein glycosyltransferase subunit 1 OS=Homo sapiens GN=RPN1 PE=1 SV=1
CALR	P27797	Calreticulin OS=Homo sapiens GN=CALR PE=1 SV=1
GNAI2	P04899	Guanine nucleotide-binding protein G(i) subunit alpha-2 OS=Homo sapiens GN=GNAI2 PE=1 SV=3
ARPC2	O15144	Actin-related protein 2/3 complex subunit 2 OS=Homo sapiens GN=ARPC2 PE=1 SV=1
HPT	P00738	Haptoglobin OS=Homo sapiens GN=HP PE=1 SV=1
B1AK88	B1AK88	Capping protein (Actin filament) muscle Z-line, beta, isoform CRA_d OS=Homo sapiens GN=CAPZB PE=1 SV=1
ANXA5	P08758	Annexin A5 OS=Homo sapiens GN=ANXA5 PE=1 SV=2
COR1C	Q9ULV4	Coronin-1C OS=Homo sapiens GN=CORO1C PE=1 SV=1
Q5HYB6	Q5HYB6	Epididymis luminal protein 189 OS=Homo sapiens GN=DKFZp686J1372 PE=1 SV=1
PRDX6	P30041	Peroxiredoxin-6 OS=Homo sapiens GN=PRDX6 PE=1 SV=3
ARP2	P61160	Actin-related protein 2 OS=Homo sapiens GN=ACTR2 PE=1 SV=1
LMNB1	P20700	Lamin-B1 OS=Homo sapiens GN=LMNB1 PE=1 SV=2
CLUS	P10909	Clusterin OS=Homo sapiens GN=CLU PE=1 SV=1
MDHM	P40926	Malate dehydrogenase, mitochondrial OS=Homo sapiens GN=MDH2 PE=1 SV=3
FLOT1	O75955	Flotillin-1 OS=Homo sapiens GN=FLOT1 PE=1 SV=3
LIMS1	P48059	LIM and senescent cell antigen-like-containing domain protein 1 OS=Homo sapiens GN=LIMS1 PE=1 SV=4
CLIC1	O00299	Chloride intracellular channel protein 1 OS=Homo sapiens GN=CLIC1 PE=1 SV=4
1433E	P62258	14-3-3 protein epsilon OS=Homo sapiens GN=YWHAE PE=1 SV=1
VDAC1	P21796	Voltage-dependent anion-selective channel protein 1 OS=Homo sapiens GN=VDAC1 PE=1 SV=2
Q53F23	Q53F23	HCG14925, isoform CRA_a (Fragment) OS=Homo sapiens GN=TBXAS1 PE=1 SV=1
STOM	P27105	Erythrocyte band 7 integral membrane protein OS=Homo sapiens GN=STOM PE=1 SV=3
PARVB	Q9HBI1	Beta-parvin OS=Homo sapiens GN=PARVB PE=1 SV=1
AACT	P01011	Alpha-1-antichymotrypsin OS=Homo sapiens GN=SERPINA3 PE=1 SV=2
GSTO1	P78417	Glutathione S-transferase omega-1 OS=Homo sapiens GN=GSTO1 PE=1 SV=2
VTNC	P04004	Vitronectin OS=Homo sapiens GN=VTN PE=1 SV=1
PDIA6	Q15084	Protein disulfide-isomerase A6 OS=Homo sapiens GN=PDIA6 PE=1 SV=1
IGHA1	P01876	Ig alpha-1 chain C region OS=Homo sapiens GN=IGHA1 PE=1 SV=2
APOA1	P02647	Apolipoprotein A-I OS=Homo sapiens GN=APOA1 PE=1 SV=1
EF1A3	Q5VTE0	Putative elongation factor 1-alpha-like 3 OS=Homo sapiens GN=EEF1A1P5 PE=5 SV=1
PRDX2	P32119	Peroxiredoxin-2 OS=Homo sapiens GN=PRDX2 PE=1 SV=5
DPYL2	Q16555	Dihydropyrimidinase-related protein 2 OS=Homo sapiens GN=DPYSL2 PE=1 SV=1
TPIS	P60174	Triosephosphate isomerase OS=Homo sapiens GN=TPI1 PE=1 SV=3
ANX11	P50995	Annexin A11 OS=Homo sapiens GN=ANXA11 PE=1 SV=1
CAH1	P00915	Carbonic anhydrase 1 OS=Homo sapiens GN=CA1 PE=1 SV=2
EF2	P13639	Elongation factor 2 OS=Homo sapiens GN=EEF2 PE=1 SV=4
ACLY	P53396	ATP-citrate synthase OS=Homo sapiens GN=ACLY PE=1 SV=3
PDIA4	P13667	Protein disulfide-isomerase A4 OS=Homo sapiens GN=PDIA4 PE=1 SV=2
Q32Q12	Q32Q12	Nucleoside diphosphate kinase OS=Homo sapiens GN=NME1-NME2 PE=1 SV=1
CAZA2	P47755	F-actin-capping protein subunit alpha-2 OS=Homo sapiens GN=CAPZA2 PE=1 SV=3
B4DJV2	B4DJV2	Citrate synthase OS=Homo sapiens GN=CS PE=1 SV=1
PGM1	P36871	Phosphoglucomutase-1 OS=Homo sapiens GN=PGM1 PE=1 SV=3
RAP1B	P61224	Ras-related protein Rap-1b OS=Homo sapiens GN=RAP1B PE=1 SV=1
QCR1	P31930	Cytochrome b-c1 complex subunit 1, mitochondrial OS=Homo sapiens GN=UQCRC1 PE=1 SV=3
THTR	Q16762	Thiosulfate sulfurtransferase OS=Homo sapiens GN=TST PE=1 SV=4
PFKAL	P17858	ATP-dependent 6-phosphofructokinase, liver type OS=Homo sapiens GN=PFKL PE=1 SV=6
APOH	P02749	Beta-2-glycoprotein 1 OS=Homo sapiens GN=APOH PE=1 SV=3
Q5R349	Q5R349	P-selectin (Fragment) OS=Homo sapiens GN=SELP PE=1 SV=2
ERP44	Q9BS26	Endoplasmic reticulum resident protein 44 OS=Homo sapiens GN=ERP44 PE=1 SV=1
GSHR	P00390	Glutathione reductase, mitochondrial OS=Homo sapiens GN=GSR PE=1 SV=2
ARC1B	O15143	Actin-related protein 2/3 complex subunit 1B OS=Homo sapiens GN=ARPC1B PE=1 SV=3
J3QRS3	J3QRS3	Myosin regulatory light chain 12A OS=Homo sapiens GN=MYL12A PE=1 SV=1
G3V1A4	G3V1A4	Cofilin 1 (Non-muscle), isoform CRA_a OS=Homo sapiens GN=CFL1 PE=1 SV=1
PPIA	P62937	Peptidyl-prolyl cis-trans isomerase A OS=Homo sapiens GN=PPIA PE=1 SV=2
VDAC2	P45880	Voltage-dependent anion-selective channel protein 2 OS=Homo sapiens GN=VDAC2 PE=1 SV=2
PGAM1	P18669	Phosphoglycerate mutase 1 OS=Homo sapiens GN=PGAM1 PE=1 SV=2
PLEK	P08567	Pleckstrin OS=Homo sapiens GN=PLEK PE=1 SV=3
RSU1	Q15404	Ras suppressor protein 1 OS=Homo sapiens GN=RSU1 PE=1 SV=3
X6RJP6	X6RJP6	Transgelin-2 (Fragment) OS=Homo sapiens GN=TAGLN2 PE=1 SV=1
EF1G	P26641	Elongation factor 1-gamma OS=Homo sapiens GN=EEF1G PE=1 SV=3
E7EU05	E7EU05	Platelet glycoprotein 4 (Fragment) OS=Homo sapiens GN=CD36 PE=1 SV=2
PSMD2	Q13200	26S proteasome non-ATPase regulatory subunit 2 OS=Homo sapiens GN=PSMD2 PE=1 SV=3
HRG	P04196	Histidine-rich glycoprotein OS=Homo sapiens GN=HRG PE=1 SV=1
A0A0C4DGZ8	A0A0C4DGZ8	Glycoprotein Ib (Platelet), alpha polypeptide OS=Homo sapiens GN=GP1BA PE=1 SV=1
ENOG	P09104	Gamma-enolase OS=Homo sapiens GN=ENO2 PE=1 SV=3
TALDO	P37837	Transaldolase OS=Homo sapiens GN=TALDO1 PE=1 SV=2
CAH2	P00918	Carbonic anhydrase 2 OS=Homo sapiens GN=CA2 PE=1 SV=2
G8JLA2	G8JLA2	Myosin light polypeptide 6 OS=Homo sapiens GN=MYL6 PE=1 SV=1
GSTP1	P09211	Glutathione S-transferase P OS=Homo sapiens GN=GSTP1 PE=1 SV=2
RB27B	O00194	Ras-related protein Rab-27B OS=Homo sapiens GN=RAB27B PE=1 SV=4
TPM4	P67936	Tropomyosin alpha-4 chain OS=Homo sapiens GN=TPM4 PE=1 SV=3
RAB7A	P51149	Ras-related protein Rab-7a OS=Homo sapiens GN=RAB7A PE=1 SV=1
1433F	Q04917	14-3-3 protein eta OS=Homo sapiens GN=YWHAH PE=1 SV=4
G3V5Z7	G3V5Z7	Proteasome subunit alpha type OS=Homo sapiens GN=PSMA6 PE=1 SV=1
RAB10	P61026	Ras-related protein Rab-10 OS=Homo sapiens GN=RAB10 PE=1 SV=1
BIEA	P53004	Biliverdin reductase A OS=Homo sapiens GN=BLVRA PE=1 SV=2
CAZA1	P52907	F-actin-capping protein subunit alpha-1 OS=Homo sapiens GN=CAPZA1 PE=1 SV=3
E7EUC7	E7EUC7	UTP--glucose-1-phosphate uridylyltransferase OS=Homo sapiens GN=UGP2 PE=1 SV=1
F8W1A4	F8W1A4	Adenylate kinase 2, mitochondrial OS=Homo sapiens GN=AK2 PE=1 SV=1
VDAC3	Q9Y277	Voltage-dependent anion-selective channel protein 3 OS=Homo sapiens GN=VDAC3 PE=1 SV=1
PDLI1	O00151	PDZ and LIM domain protein 1 OS=Homo sapiens GN=PDLIM1 PE=1 SV=4
TBA4A	P68366	Tubulin alpha-4A chain OS=Homo sapiens GN=TUBA4A PE=1 SV=1
FUMH	P07954	Fumarate hydratase, mitochondrial OS=Homo sapiens GN=FH PE=1 SV=3
PCBP1	Q15365	Poly(rC)-binding protein 1 OS=Homo sapiens GN=PCBP1 PE=1 SV=2
SDPR	O95810	Serum deprivation-response protein OS=Homo sapiens GN=SDPR PE=1 SV=3
CAPG	P40121	Macrophage-capping protein OS=Homo sapiens GN=CAPG PE=1 SV=2
A1AG1	P02763	Alpha-1-acid glycoprotein 1 OS=Homo sapiens GN=ORM1 PE=1 SV=1
A0A0C4DFU2	A0A0C4DFU2	Superoxide dismutase OS=Homo sapiens GN=SOD2 PE=1 SV=1
PSME1	Q06323	Proteasome activator complex subunit 1 OS=Homo sapiens GN=PSME1 PE=1 SV=1
C9JIF9	C9JIF9	Acylamino-acid-releasing enzyme OS=Homo sapiens GN=APEH PE=1 SV=1
PGM2	Q96G03	Phosphoglucomutase-2 OS=Homo sapiens GN=PGM2 PE=1 SV=4
PRDX1	Q06830	Peroxiredoxin-1 OS=Homo sapiens GN=PRDX1 PE=1 SV=1
H3BLU7	H3BLU7	Aflatoxin B1 aldehyde reductase member 2 (Fragment) OS=Homo sapiens GN=AKR7A2 PE=1 SV=1
HPRT	P00492	Hypoxanthine-guanine phosphoribosyltransferase OS=Homo sapiens GN=HPRT1 PE=1 SV=2
H0Y2Y8	H0Y2Y8	Zyxin (Fragment) OS=Homo sapiens GN=ZYX PE=1 SV=1
PDC6I	Q8WUM4	Programmed cell death 6-interacting protein OS=Homo sapiens GN=PDCD6IP PE=1 SV=1
OLFM4	Q6UX06	Olfactomedin-4 OS=Homo sapiens GN=OLFM4 PE=1 SV=1
1433B	P31946	14-3-3 protein beta/alpha OS=Homo sapiens GN=YWHAB PE=1 SV=3
PRDX5	P30044	Peroxiredoxin-5, mitochondrial OS=Homo sapiens GN=PRDX5 PE=1 SV=4
NB5R3	P00387	NADH-cytochrome b5 reductase 3 OS=Homo sapiens GN=CYB5R3 PE=1 SV=3
PROF1	P07737	Profilin-1 OS=Homo sapiens GN=PFN1 PE=1 SV=2
ARPC5	O15511	Actin-related protein 2/3 complex subunit 5 OS=Homo sapiens GN=ARPC5 PE=1 SV=3
HEM2	P13716	Delta-aminolevulinic acid dehydratase OS=Homo sapiens GN=ALAD PE=1 SV=1
RAB5C	P51148	Ras-related protein Rab-5C OS=Homo sapiens GN=RAB5C PE=1 SV=2
MNDA	P41218	Myeloid cell nuclear differentiation antigen OS=Homo sapiens GN=MNDA PE=1 SV=1
RAB1B	Q9H0U4	Ras-related protein Rab-1B OS=Homo sapiens GN=RAB1B PE=1 SV=1
CY24B	P04839	Cytochrome b-245 heavy chain OS=Homo sapiens GN=CYBB PE=1 SV=2
X6R8F3	X6R8F3	Neutrophil gelatinase-associated lipocalin OS=Homo sapiens GN=LCN2 PE=1 SV=1
PSA7	O14818	Proteasome subunit alpha type-7 OS=Homo sapiens GN=PSMA7 PE=1 SV=1
E7EV99	E7EV99	Alpha-adducin OS=Homo sapiens GN=ADD1 PE=1 SV=1
STIP1	P31948	Stress-induced-phosphoprotein 1 OS=Homo sapiens GN=STIP1 PE=1 SV=1
PA2G4	Q9UQ80	Proliferation-associated protein 2G4 OS=Homo sapiens GN=PA2G4 PE=1 SV=3
MDHC	P40925	Malate dehydrogenase, cytoplasmic OS=Homo sapiens GN=MDH1 PE=1 SV=4
I3L0N3	I3L0N3	Vesicle-fusing ATPase OS=Homo sapiens GN=NSF PE=1 SV=1
PARK7	Q99497	Protein deglycase DJ-1 OS=Homo sapiens GN=PARK7 PE=1 SV=2
PI42A	P48426	Phosphatidylinositol 5-phosphate 4-kinase type-2 alpha OS=Homo sapiens GN=PIP4K2A PE=1 SV=2
PRPS1	P60891	Ribose-phosphate pyrophosphokinase 1 OS=Homo sapiens GN=PRPS1 PE=1 SV=2
HBD	P02042	Hemoglobin subunit delta OS=Homo sapiens GN=HBD PE=1 SV=2
1433T	P27348	14-3-3 protein theta OS=Homo sapiens GN=YWHAQ PE=1 SV=1
CDC42	P60953	Cell division control protein 42 homolog OS=Homo sapiens GN=CDC42 PE=1 SV=2
PSB2	P49721	Proteasome subunit beta type-2 OS=Homo sapiens GN=PSMB2 PE=1 SV=1
C9J2C0	C9J2C0	Tubulin alpha-8 chain (Fragment) OS=Homo sapiens GN=TUBA8 PE=1 SV=1
SAHH	P23526	Adenosylhomocysteinase OS=Homo sapiens GN=AHCY PE=1 SV=4
BLVRB	P30043	Flavin reductase (NADPH) OS=Homo sapiens GN=BLVRB PE=1 SV=3
CSK	P41240	Tyrosine-protein kinase CSK OS=Homo sapiens GN=CSK PE=1 SV=1
TWF2	Q6IBS0	Twinfilin-2 OS=Homo sapiens GN=TWF2 PE=1 SV=2
CPNE3	O75131	Copine-3 OS=Homo sapiens GN=CPNE3 PE=1 SV=1
S10A9	P06702	Protein S100-A9 OS=Homo sapiens GN=S100A9 PE=1 SV=1
ANXA7	P20073	Annexin A7 OS=Homo sapiens GN=ANXA7 PE=1 SV=3
TGFB1	P01137	Transforming growth factor beta-1 OS=Homo sapiens GN=TGFB1 PE=1 SV=2
A0A024RA52	A0A024RA52	Proteasome subunit alpha type OS=Homo sapiens GN=PSMA2 PE=3 SV=1
H7BY58	H7BY58	Protein-L-isoaspartate O-methyltransferase OS=Homo sapiens GN=PCMT1 PE=1 SV=1
COTL1	Q14019	Coactosin-like protein OS=Homo sapiens GN=COTL1 PE=1 SV=3
CATG	P08311	Cathepsin G OS=Homo sapiens GN=CTSG PE=1 SV=2
F2Z2V0	F2Z2V0	Copine-1 (Fragment) OS=Homo sapiens GN=CPNE1 PE=1 SV=1
SYWC	P23381	Tryptophan--tRNA ligase, cytoplasmic OS=Homo sapiens GN=WARS PE=1 SV=2
U3KPS2	U3KPS2	Myeloblastin OS=Homo sapiens GN=PRTN3 PE=1 SV=1
UBP5	P45974	Ubiquitin carboxyl-terminal hydrolase 5 OS=Homo sapiens GN=USP5 PE=1 SV=2
DEST	P60981	Destrin OS=Homo sapiens GN=DSTN PE=1 SV=3
ESTD	P10768	S-formylglutathione hydrolase OS=Homo sapiens GN=ESD PE=1 SV=2
J3QQX2	J3QQX2	Rho GDP-dissociation inhibitor 1 OS=Homo sapiens GN=ARHGDIA PE=1 SV=1
F5GX11	F5GX11	Proteasome subunit alpha type-1 OS=Homo sapiens GN=PSMA1 PE=1 SV=1
A0A087WXL8	A0A087WXL8	Ig gamma-3 chain C region OS=Homo sapiens GN=IGHG3 PE=1 SV=1
R4GNH3	R4GNH3	26S protease regulatory subunit 6A OS=Homo sapiens GN=PSMC3 PE=1 SV=1
J3KQ32	J3KQ32	Obg-like ATPase 1 OS=Homo sapiens GN=OLA1 PE=1 SV=1
GPIX	P14770	Platelet glycoprotein IX OS=Homo sapiens GN=GP9 PE=1 SV=3
AATC	P17174	Aspartate aminotransferase, cytoplasmic OS=Homo sapiens GN=GOT1 PE=1 SV=3
LYSC	P61626	Lysozyme C OS=Homo sapiens GN=LYZ PE=1 SV=1
PSA5	P28066	Proteasome subunit alpha type-5 OS=Homo sapiens GN=PSMA5 PE=1 SV=3
F8W914	F8W914	Reticulon OS=Homo sapiens GN=RTN4 PE=1 SV=1
ARPC3	O15145	Actin-related protein 2/3 complex subunit 3 OS=Homo sapiens GN=ARPC3 PE=1 SV=3
EM55	Q00013	55 kDa erythrocyte membrane protein OS=Homo sapiens GN=MPP1 PE=1 SV=2
ACTC	P68032	Actin, alpha cardiac muscle 1 OS=Homo sapiens GN=ACTC1 PE=1 SV=1
TBB5	P07437	Tubulin beta chain OS=Homo sapiens GN=TUBB PE=1 SV=2
1433G	P61981	14-3-3 protein gamma OS=Homo sapiens GN=YWHAG PE=1 SV=2
J3KQE5	J3KQE5	GTP-binding nuclear protein Ran (Fragment) OS=Homo sapiens GN=RAN PE=1 SV=1
RAP2B	P61225	Ras-related protein Rap-2b OS=Homo sapiens GN=RAP2B PE=1 SV=1
PPAC	P24666	Low molecular weight phosphotyrosine protein phosphatase OS=Homo sapiens GN=ACP1 PE=1 SV=3
SODC	P00441	Superoxide dismutase [Cu-Zn] OS=Homo sapiens GN=SOD1 PE=1 SV=2
TMEDA	P49755	Transmembrane emp24 domain-containing protein 10 OS=Homo sapiens GN=TMED10 PE=1 SV=2
AL1A1	P00352	Retinal dehydrogenase 1 OS=Homo sapiens GN=ALDH1A1 PE=1 SV=2
LEGL	Q3ZCW2	Galectin-related protein OS=Homo sapiens GN=LGALSL PE=1 SV=2
PSA3	P25788	Proteasome subunit alpha type-3 OS=Homo sapiens GN=PSMA3 PE=1 SV=2
CXCL7	P02775	Platelet basic protein OS=Homo sapiens GN=PPBP PE=1 SV=3
STX11	O75558	Syntaxin-11 OS=Homo sapiens GN=STX11 PE=1 SV=1
S10A8	P05109	Protein S100-A8 OS=Homo sapiens GN=S100A8 PE=1 SV=1
ELNE	P08246	Neutrophil elastase OS=Homo sapiens GN=ELANE PE=1 SV=1
GSH0	P48507	Glutamate--cysteine ligase regulatory subunit OS=Homo sapiens GN=GCLM PE=1 SV=1
PMGE	P07738	Bisphosphoglycerate mutase OS=Homo sapiens GN=BPGM PE=1 SV=2
PSB4	P28070	Proteasome subunit beta type-4 OS=Homo sapiens GN=PSMB4 PE=1 SV=4
GP1BB	P13224	Platelet glycoprotein Ib beta chain OS=Homo sapiens GN=GP1BB PE=1 SV=1
F8W6I7	F8W6I7	Heterogeneous nuclear ribonucleoprotein A1 OS=Homo sapiens GN=HNRNPA1 PE=1 SV=2
MTPN	P58546	Myotrophin OS=Homo sapiens GN=MTPN PE=1 SV=2
J3KNB4	J3KNB4	Cathelicidin antimicrobial peptide OS=Homo sapiens GN=CAMP PE=1 SV=1
H0YL18	H0YL18	Beta-2-microglobulin OS=Homo sapiens GN=B2M PE=1 SV=1
SBP1	Q13228	Selenium-binding protein 1 OS=Homo sapiens GN=SELENBP1 PE=1 SV=2
Q5T9B7	Q5T9B7	Adenylate kinase isoenzyme 1 OS=Homo sapiens GN=AK1 PE=1 SV=1
A0A087WXS7	A0A087WXS7	ATPase ASNA1 OS=Homo sapiens GN=ASNA1 PE=1 SV=1
ZO2	Q9UDY2	Tight junction protein ZO-2 OS=Homo sapiens GN=TJP2 PE=1 SV=2
RPIA	P49247	Ribose-5-phosphate isomerase OS=Homo sapiens GN=RPIA PE=1 SV=3
H7BYY1	H7BYY1	Tropomyosin 1 (Alpha), isoform CRA_m OS=Homo sapiens GN=TPM1 PE=1 SV=1
A0A0C4DGZ9	A0A0C4DGZ9	Tripeptidyl-peptidase 1 OS=Homo sapiens GN=TPP1 PE=1 SV=1
CRKL	P46109	Crk-like protein OS=Homo sapiens GN=CRKL PE=1 SV=1
A0A0G2JN06	A0A0G2JN06	Uncharacterized protein OS=Homo sapiens PE=4 SV=1
THTM	P25325	3-mercaptopyruvate sulfurtransferase OS=Homo sapiens GN=MPST PE=1 SV=3
TMED9	Q9BVK6	Transmembrane emp24 domain-containing protein 9 OS=Homo sapiens GN=TMED9 PE=1 SV=2
LGUL	Q04760	Lactoylglutathione lyase OS=Homo sapiens GN=GLO1 PE=1 SV=4
HNRPK	P61978	Heterogeneous nuclear ribonucleoprotein K OS=Homo sapiens GN=HNRNPK PE=1 SV=1
A0A087X1N8	A0A087X1N8	Serpin B6 OS=Homo sapiens GN=SERPINB6 PE=1 SV=1
MYL9	P24844	Myosin regulatory light polypeptide 9 OS=Homo sapiens GN=MYL9 PE=1 SV=4
UB2L3	P68036	Ubiquitin-conjugating enzyme E2 L3 OS=Homo sapiens GN=UBE2L3 PE=1 SV=1
H4	P62805	Histone H4 OS=Homo sapiens GN=HIST1H4A PE=1 SV=2
SH3L1	O75368	SH3 domain-binding glutamic acid-rich-like protein OS=Homo sapiens GN=SH3BGRL PE=1 SV=1
THIO	P10599	Thioredoxin OS=Homo sapiens GN=TXN PE=1 SV=3
CYTB	P04080	Cystatin-B OS=Homo sapiens GN=CSTB PE=1 SV=2
PEBP1	P30086	Phosphatidylethanolamine-binding protein 1 OS=Homo sapiens GN=PEBP1 PE=1 SV=3
TRML1	Q86YW5	Trem-like transcript 1 protein OS=Homo sapiens GN=TREML1 PE=1 SV=2
U3KQK0	U3KQK0	Histone H2B OS=Homo sapiens GN=HIST1H2BN PE=1 SV=1
G8JLH6	G8JLH6	Tetraspanin (Fragment) OS=Homo sapiens GN=CD9 PE=1 SV=1
Q96C32	Q96C32	Polyubiquitin-C OS=Homo sapiens GN=UBC PE=1 SV=1
A0A024QZ42	A0A024QZ42	HCG1985580, isoform CRA_c OS=Homo sapiens GN=PDCD6 PE=1 SV=1
DEF3	P59666	Neutrophil defensin 3 OS=Homo sapiens GN=DEFA3 PE=1 SV=1
S100P	P25815	Protein S100-P OS=Homo sapiens GN=S100P PE=1 SV=2
D6RGI3	D6RGI3	Septin 11, isoform CRA_b OS=Homo sapiens GN=SEPT11 PE=1 SV=1
C9J0K6	C9J0K6	Sorcin OS=Homo sapiens GN=SRI PE=1 SV=1
CBR1	P16152	Carbonyl reductase [NADPH] 1 OS=Homo sapiens GN=CBR1 PE=1 SV=3
J3KNF4	J3KNF4	Copper chaperone for superoxide dismutase OS=Homo sapiens GN=CCS PE=1 SV=1
LASP1	Q14847	LIM and SH3 domain protein 1 OS=Homo sapiens GN=LASP1 PE=1 SV=2
PRAF3	O75915	PRA1 family protein 3 OS=Homo sapiens GN=ARL6IP5 PE=1 SV=1
S10A4	P26447	Protein S100-A4 OS=Homo sapiens GN=S100A4 PE=1 SV=1
PLP2	Q04941	Proteolipid protein 2 OS=Homo sapiens GN=PLP2 PE=1 SV=1
RETN	Q9HD89	Resistin OS=Homo sapiens GN=RETN PE=2 SV=1
PA1B2	P68402	Platelet-activating factor acetylhydrolase IB subunit beta OS=Homo sapiens GN=PAFAH1B2 PE=1 SV=1
PSB6	P28072	Proteasome subunit beta type-6 OS=Homo sapiens GN=PSMB6 PE=1 SV=4
TGM2	P21980	Protein-glutamine gamma-glutamyltransferase 2 OS=Homo sapiens GN=TGM2 PE=1 SV=2
R4GN98	R4GN98	Protein S100 (Fragment) OS=Homo sapiens GN=S100A6 PE=1 SV=1
GTR1	P11166	Solute carrier family 2, facilitated glucose transporter member 1 OS=Homo sapiens GN=SLC2A1 PE=1 SV=2
DDI2	Q5TDH0	Protein DDI1 homolog 2 OS=Homo sapiens GN=DDI2 PE=1 SV=1
I3L0A0	I3L0A0	HCG2044781 OS=Homo sapiens GN=TMEM189-UBE2V1 PE=4 SV=1
NTF2	P61970	Nuclear transport factor 2 OS=Homo sapiens GN=NUTF2 PE=1 SV=1
E7EPV7	E7EPV7	Alpha-synuclein OS=Homo sapiens GN=SNCA PE=1 SV=1
PITH1	Q9GZP4	PITH domain-containing protein 1 OS=Homo sapiens GN=PITHD1 PE=1 SV=1
ARGI1	P05089	Arginase-1 OS=Homo sapiens GN=ARG1 PE=1 SV=2
DEF4	P12838	Neutrophil defensin 4 OS=Homo sapiens GN=DEFA4 PE=1 SV=2
CAH3	P07451	Carbonic anhydrase 3 OS=Homo sapiens GN=CA3 PE=1 SV=3
